# Supplementary material for: Electricity prices in Italy: Data registered during photovoltaic activity interval
Source: Data Brief. 2018 Jun 19;19:1428–31. doi: 10.1016/j.dib.2018.06.018 (PMC6141157; doi:10.1016/j.dib.2018.06.018)
Supplement: Supplementary file 1 — Supplementary material [file mmc2.xlsx]

## Sheet: 2016
Data/Date (YYYYMMDD)	CNOR (Central northern)	CSUD (Central Southern)	NORD (North)	SARD (Sardinia)	SICI (Sicily)	SUD (South)
20160101	41.7208	41.7208	41.7208	41.7208	59.9117	41.7208
20160102	50.9779	50.9779	50.9779	50.9779	54.3775	50.9779
20160103	37.5317	37.05	37.5467	37.05	45.7242	37.05
20160104	51.2387	51.2387	51.4504	51.2387	52.495	43.2442
20160105	52.881	52.881	53.5068	52.881	48.5633	44.5708
20160106	50.1338	50.1338	50.5855	50.1338	51.1858	48.8642
20160107	64.482	64.482	69.9525	64.482	45.35	42.3508
20160108	58.1375	58.1375	59.4174	58.1375	52.7392	43.2064
20160109	46.6933	46.6933	47.3258	46.6933	50.4133	36.955
20160110	35.3758	35.3758	42.8892	34.9533	45.6217	25.3267
20160111	37.4492	37.4492	60.7258	37.4492	45.385	35.3392
20160112	44.3258	44.3258	61.291	44.3258	42.24	23.235
20160113	40.2742	40.2742	55.9975	40.2142	43.4058	37.1883
20160114	48.6074	48.6074	56.8019	48.6074	51.645	42.2875
20160115	44.7333	44.7333	52.3617	44.7333	46.7617	42.9742
20160116	46.0367	46.0367	46.0367	46.0367	46.7325	38.365
20160117	40.1266	40.1266	40.1266	40.1266	30.8308	29.6558
20160118	62.5981	62.5981	63.5848	62.5981	42.8467	23.9425
20160119	75.1267	75.1267	75.9169	75.1267	54.3175	50.6168
20160120	71.2041	71.2041	73.7083	71.2041	52.6558	57.7892
20160121	68.2856	68.2856	74.2543	68.2856	54.8958	44.225
20160122	55.0147	55.0147	61.1181	55.0147	52.7892	48.0192
20160123	45.6449	45.6449	45.9765	45.6449	53.3483	45.6449
20160124	38.8978	38.8978	38.8978	38.8978	50.0858	38.8978
20160125	49.6019	49.6019	54.1492	49.6019	51.4467	46.2625
20160126	47.7467	47.7467	53.441	47.7467	49.0317	46.7117
20160127	49.0442	49.0442	52.9634	49.0442	50.6525	43.3708
20160128	47.6417	47.6417	55.9358	47.6417	51.3758	44.6883
20160129	45.5533	45.5533	55.4906	45.5533	51.3758	44.1458
20160130	43.3598	43.3598	44.9323	43.3598	49.0608	43.3598
20160131	25.6533	25.4967	27.0796	25.4967	45.2783	25.4967
20160201	46.7871	46.2012	49.4654	46.2012	50.0317	46.2012
20160202	46.2108	45.0117	50.9967	45.0117	48.1825	45.0117
20160203	36.305	36.305	48.3767	36.305	40.285	36.305
20160204	37.985	37.1883	44.1442	37.1883	35.9642	36.7933
20160205	40.8338	39.7854	43.6446	39.7854	43.8892	39.3279
20160206	40.5567	40.5567	40.5567	40.5567	50.9758	40.1858
20160207	38.4375	38.4375	38.4375	38.4375	38.6942	38.0317
20160208	42.4533	41.4975	43.2067	41.4975	50.16	41.4975
20160209	38.0475	38.0108	42.1408	38.0108	45.11	37.7142
20160210	34.7308	34.6925	39.6908	34.6925	36.9542	34.3067
20160211	39.6242	39.6242	41.1009	39.6242	43.985	39.6242
20160212	39.8492	39.8492	41.8825	39.8492	49.5017	39.8492
20160213	33.3011	33.3011	33.3011	33.3011	36.5883	33.3011
20160214	34.1352	34.1352	34.1352	34.1352	48.2833	34.1352
20160215	42.5027	42.5027	44.5752	42.5027	44.5733	42.5027
20160216	42.9117	42.9117	44.1417	42.9117	45.2258	42.5958
20160217	38.7817	38.7817	45.0233	38.7817	43.8917	38.7817
20160218	37.8533	37.8533	43.3367	37.8533	38.7508	37.2333
20160219	33.9617	33.9617	41.7256	33.9617	42.2175	33.9617
20160220	32.4107	31.3792	35.8932	31.3792	31.8117	29.8333
20160221	22.4091	22.4091	22.4091	22.4091	43.32	22.4091
20160222	35.5646	34.7525	41.673	35.5646	50.6758	34.7525
20160223	34.74	34.6175	40.986	34.6175	46.8717	34.4517
20160224	37.7387	37.7387	39.0587	37.7387	39.5883	37.0183
20160225	37.2283	37.2283	39.1675	37.2283	40.2275	35.4817
20160226	38.4686	38.4686	40.8178	38.4686	46.4608	36.9461
20160227	33.915	33.915	33.915	33.915	39.7292	33.915
20160228	30.8475	30.4625	30.8475	30.4625	25.8525	26.9783
20160229	35.82	35.82	40.7425	35.82	38.4192	35.3717
20160301	37.0692	37.0692	37.7747	37.0692	38.8617	36.3708
20160302	35.791	35.791	39.0279	35.791	37.9825	35.441
20160303	32.2946	32.2946	39.5283	32.2946	25.8908	27.825
20160304	36.88	36.7508	39.5092	36.7508	31.7575	35.055
20160305	33.2342	33.2342	37.3525	33.2342	45.5325	33.2342
20160306	37.4241	37.4241	37.4241	37.4241	48.5958	37.4241
20160307	38.2306	38.2306	42.4308	38.2306	50.0058	38.2306
20160308	36.6592	36.6592	42.691	36.6592	49.0925	36.6592
20160309	37.0592	37.0592	39.6275	37.0592	50.4408	37.0592
20160310	41.2483	41.2483	41.6417	41.2483	46.775	40.5642
20160311	35.2708	35.2708	38.1483	35.2708	46.1608	35.2367
20160312	34.1592	34.1592	34.2092	34.1592	46.2125	32.1942
20160313	31.9807	31.9807	31.9807	31.9807	29.9742	29.6024
20160314	36.9717	36.9717	38.2292	36.9717	39.8217	30.8633
20160315	41.8958	41.8958	42.3554	41.8958	53.7525	41.8817
20160316	46.4458	46.4458	46.6633	46.4458	53.7258	41.4258
20160317	36.9725	36.9725	37.3624	36.9725	47.3283	36.9725
20160318	36.5025	36.5025	37.8655	36.5025	41.3592	36.5025
20160319	32.7617	32.7617	32.7617	32.7617	40.1425	32.4483
20160320	31.5408	31.5408	31.7667	31.5408	39.6775	31.5408
20160321	33.5142	33.5142	38.1866	33.5142	29.83	33.5142
20160322	32.2075	32.2067	36.9581	32.2067	36.6125	31.9342
20160323	36.4883	36.4883	36.5717	36.4883	36.0392	32.4608
20160324	30.55	30.55	35.2492	30.55	30.0933	25.58
20160325	31.7248	31.7248	32.0931	31.7248	31.2183	25.5825
20160326	34.8325	34.8325	34.9942	34.8325	52.9958	34.8325
20160327	27.858	27.858	27.858	27.858	44.5742	27.858
20160328	29.9033	29.9033	31.6392	29.9033	32.5716	29.9033
20160329	34.9275	34.9275	36.0091	34.9275	42.065	34.9275
20160330	31.11	31.11	34.6496	31.11	38.2558	31.11
20160331	30.0857	29.9032	34.6052	29.9032	32.7525	29.9032
20160401	35.2226	34.9559	35.6601	34.9559	37.2342	34.5392
20160402	34.4917	34.4917	37.6017	34.4917	32.5967	34.4917
20160403	29.7638	29.7638	29.7638	29.7638	33.1975	29.7638
20160404	33.9975	33.9975	33.9975	33.9975	38.64	33.9975
20160405	33.4183	33.4183	33.7383	33.4183	32.2292	30.95
20160406	32.5945	32.5945	32.5945	32.5945	31.2192	30.4092
20160407	30.5292	30.5292	30.5292	30.5292	30.285	29.2692
20160408	33.689	33.689	33.7607	33.689	29.9767	30.0267
20160409	29.1833	29.1833	34.3992	29.1833	34.78	29.1833
20160410	26.7465	26.7465	26.7307	26.7465	18.9433	26.7465
20160411	28.5465	28.5064	28.98	28.5064	32.9714	28.5064
20160412	32.314	31.4568	32.4371	31.4568	28.2592	31.4568
20160413	33.7017	30.125	35.9283	30.125	29.44	30.125
20160414	29.027	26.6467	31.2108	26.6467	27.365	26.6467
20160415	30.0047	27.7447	32.573	27.7447	34.2725	27.7447
20160416	29.6657	29.6657	29.6657	29.6657	33.3525	29.6657
20160417	28.0708	28.0708	28.0708	28.0708	30.9292	28.0708
20160418	34.4238	34.4238	34.4238	34.4238	29.3608	33.3213
20160419	27.9683	27.8625	28.49	27.8625	27.9267	27.5842
20160420	22.5268	22.5268	25.2801	22.5268	26.315	20.4442
20160421	31.5275	31.5275	31.1	31.5275	36.3608	31.5275
20160422	32.1951	32.1951	32.1951	32.1951	41.9092	32.1951
20160423	39.1945	38.917	39.1945	38.917	40.4792	38.917
20160424	23.035	23.035	23.035	23.035	29.8775	23.035
20160425	26.7896	26.7896	26.9896	26.7896	20.4875	26.7896
20160426	35.3408	33.3542	34.0241	33.3542	39.6808	33.3542
20160427	30.3083	29.6	35.5188	29.6	36.5317	29.6
20160428	41.309	41.309	41.774	41.309	42.7025	41.309
20160429	34.2638	33.9605	34.3237	33.9605	40.4742	33.9605
20160430	33.8683	33.8683	33.8683	33.8683	41.9092	33.6592
20160501	29.045	29.045	29.045	29.045	40.6208	29.045
20160502	39.3636	38.2303	39.3636	38.2303	37.5992	38.2303
20160503	33.7375	30.0483	35.3114	30.0483	28.96	30.0483
20160504	32.0483	31.83	35.855	31.83	33.335	31.83
20160505	32.3042	31.9225	33.4058	31.9225	37.5525	31.9225
20160506	34.5225	34.5225	34.1508	34.5225	37.07	34.5225
20160507	30.5167	30.5167	30.5167	30.5167	39.4608	30.5167
20160508	24.9808	25.2683	24.6575	25.2683	39.4442	25.2683
20160509	38.345	38.345	38.4742	38.345	40.0517	38.345
20160510	38.9492	38.9492	40.6983	38.9492	33.7225	38.9492
20160511	38.729	38.4532	45.6906	38.4532	38.6765	38.4532
20160512	36.5536	35.7103	37.9783	35.7103	38.1728	35.7103
20160513	33.9473	32.7731	37.2973	32.7731	35.5725	32.7731
20160514	32.6658	31.2442	34.4358	31.2442	36.4658	31.2442
20160515	27.4835	27.4835	27.4835	27.4835	25.5833	27.4835
20160516	34.6686	34.6686	34.5136	34.6686	34.5383	34.6686
20160517	33.9481	33.9481	33.7058	33.9481	37.9833	33.9481
20160518	36.8933	36.8933	36.5667	36.8933	41.6008	36.8933
20160519	41.2925	33.7967	41.2925	33.7967	36.7017	33.7967
20160520	35.5776	35.5776	35.1943	35.5776	31.2225	35.5776
20160521	22.5058	22.5058	22.1992	22.5058	27.8483	22.5058
20160522	22.6744	23.4285	22.2369	23.4285	39.9533	23.4285
20160523	30.3283	29.7866	35.6168	29.7866	37.1483	29.7866
20160524	27.8053	27.8053	33.4396	27.8053	34.435	27.8053
20160525	33.7999	33.7999	34.3048	33.7999	36.9685	33.7999
20160526	35.6542	37.67	33.5342	37.67	41.8992	37.67
20160527	36.3205	36.3205	33.6591	36.3205	38.4349	36.3205
20160528	28.4342	33.3917	28.4342	33.3917	33.3917	33.3917
20160529	29.2108	30.3125	28.89	30.3125	30.3125	30.3125
20160530	42.2983	42.4775	40.3508	42.4775	42.8608	42.4775
20160531	39.3397	39.3397	35.7354	39.3397	39.9647	39.3397
20160601	48.7951	48.7951	46.3148	48.7951	50.0776	48.7951
20160602	30.2406	30.4864	29.8314	30.4864	30.4864	30.4864
20160603	42.3167	42.7592	40.1802	42.7592	45.1008	42.7592
20160604	37.2483	37.6567	30.6669	37.6567	37.6567	37.6567
20160605	31.6733	32.6458	27.9084	32.6458	37.2083	32.6458
20160606	39.0769	39.0769	37.3835	39.0769	39.0769	39.0769
20160607	41.4008	41.4008	38.1617	41.4008	41.4008	41.4008
20160608	39.8075	39.8075	36.7225	39.8075	39.8075	39.8075
20160609	46.4992	46.4992	38.5484	46.4992	46.4992	46.4992
20160610	46.765	46.765	33.4571	46.765	47.1325	46.765
20160611	33.1663	33.1663	26.8244	33.1663	33.1663	33.1663
20160612	29.505	29.505	24.7259	29.505	29.505	29.505
20160613	38.6411	38.6411	37.2602	38.6411	38.6411	38.6411
20160614	34.8961	34.8961	34.3059	34.8961	34.8961	34.8961
20160615	38.2893	38.2893	38.0525	38.2893	38.2893	38.2893
20160616	35.7774	35.1243	35.6874	35.1243	32.6709	32.6709
20160617	33.6552	33.6552	33.6552	33.6552	33.5944	33.5944
20160618	28.1121	28.1121	22.9706	28.1121	30.3288	28.1121
20160619	27.1633	28.1533	23.1183	28.1533	28.1533	28.1533
20160620	37.3108	37.3108	37.3058	37.3108	37.5975	37.0542
20160621	39.7234	39.7234	39.7234	39.7234	36.6362	36.6362
20160622	40.8492	40.8492	40.8492	40.8492	39.9383	39.9383
20160623	37.403	37.403	37.403	37.403	37.403	37.403
20160624	49.7721	49.7721	49.7721	49.7721	44.47	44.47
20160625	30.3913	30.3913	30.3913	30.3913	30.3913	30.3913
20160626	26.2742	28.5233	25.1058	28.5233	28.5233	28.5233
20160627	42.2492	42.2492	45.295	42.2492	36.5058	36.5058
20160628	38.297	37.2045	39.4655	37.2045	35.4424	35.4424
20160629	38.9042	38.9042	38.9042	38.9042	41.6325	38.9042
20160630	49.0429	49.0429	49.0429	49.0429	47.1967	46.2596
20160701	41.8767	41.8767	41.8767	41.8767	42.4775	41.8767
20160702	40.5281	40.5281	40.5281	40.5281	41.4492	40.5281
20160703	31.5183	31.5183	31.5183	31.5183	32.07	31.5183
20160704	47.7488	47.7488	47.7488	47.7488	48.7405	47.7488
20160705	47.0993	47.0993	47.0993	47.0993	50.5833	47.0852
20160706	46.8183	46.8183	46.8183	46.8183	46.8183	46.8183
20160707	47.1036	47.1036	47.1036	47.1036	45.2408	45.2775
20160708	51.3376	51.3376	51.3376	51.3376	52.8025	51.2051
20160709	36.8718	36.8718	36.8718	36.8718	40.3642	36.8718
20160710	34.215	34.215	34.215	34.215	39.8367	34.215
20160711	57.0388	57.0388	57.0388	57.0388	54.5167	53.9717
20160712	85.1373	81.718	90.425	81.718	54.24	54.24
20160713	52.9842	49.1008	52.9842	49.1008	54.17	49.1008
20160714	46.515	38.5017	46.7492	33.6442	39.1367	38.5017
20160715	42.0127	42.0127	42.0127	41.1236	41.2742	41.2742
20160716	25.7616	25.6961	25.7616	25.6961	47.8175	25.6961
20160717	21.6358	21.6358	21.6358	21.6358	41.0533	21.6358
20160718	40.9066	38.3658	40.9066	38.3658	54.1808	38.2558
20160719	41.6508	39.0258	43.1817	39.0258	53.4642	35.1275
20160720	44.5635	38.8475	44.5635	38.9825	51.5883	31.9992
20160721	49.4583	48.0975	50.1017	48.0975	56.2342	40.4842
20160722	45.3978	39.6567	45.3978	39.6567	56.2433	39.0383
20160723	39.9654	39.9654	39.9654	39.9654	56.46	39.9654
20160724	31.9749	31.9749	31.9749	31.9749	55.3583	31.9749
20160725	45.6292	43.1825	45.6292	43.1825	56.1217	42.6775
20160726	45.9592	45.455	45.9592	45.6692	55.9533	39.2025
20160727	46.0733	41.5708	46.0733	41.5708	53.4792	40.6083
20160728	45.7204	43.9392	45.7204	43.9392	56.33	43.9392
20160729	41.573	41.573	41.573	41.573	56.2683	41.4458
20160730	35.1942	35.1942	35.1942	35.1942	56.225	35.1942
20160731	34.2417	34.2417	34.2417	34.2417	54.6567	34.2417
20160801	41.3075	39.83	41.3075	39.83	55.77	39.83
20160802	41.8608	38.2883	41.8608	38.2883	55.77	38.2883
20160803	40.2617	40.2617	40.2617	40.2617	55.6317	40.2617
20160804	41.2033	41.2033	41.2033	41.2033	55.7867	41.0367
20160805	42.1175	41.735	42.1175	41.735	55.7617	41.735
20160806	36.0867	36.0867	36.0867	36.0867	50.7667	36.0867
20160807	28.0933	28.0933	28.0933	28.0933	38.9542	28.0933
20160808	37.4774	37.4774	37.4774	37.4774	54.9558	37.4774
20160809	35.1891	35.1891	35.1891	35.1891	54.7183	35.1891
20160810	31.7572	31.7572	31.7572	31.7572	55.5367	31.7572
20160811	34.2358	34.2358	34.1441	34.2358	52.5783	34.2358
20160812	31.0181	31.0181	31.0181	31.0181	50.0158	31.0181
20160813	24.125	24.125	24.125	24.125	42.4117	24.125
20160814	24.8359	24.8359	24.8359	24.8359	50.4675	24.8359
20160815	29.2886	29.2886	29.2886	29.2886	29.2886	29.2886
20160816	36.9958	36.9958	36.9958	36.9958	38.2858	36.9958
20160817	35.2744	35.1585	35.2744	35.1585	37.937	35.1585
20160818	34.2726	34.0816	34.2726	34.0816	55.7	34.0816
20160819	37.0466	37.0466	36.8633	37.0466	55.9825	37.0466
20160820	32.0842	32.0842	31.8458	32.0842	55.8117	32.0842
20160821	31.4825	31.4825	31.4825	31.4825	54.6882	31.4825
20160822	34.5408	32.6218	34.5408	32.6218	55.3417	32.6218
20160823	37.233	26.1375	37.233	26.1375	50.2933	26.1375
20160824	37.1936	28.2458	37.1936	28.7133	49.4383	28.2458
20160825	37.0342	32.1754	37.0342	32.1754	52.4425	32.1754
20160826	40.1798	35.5755	40.1798	35.5755	55.6358	35.5755
20160827	34.1605	33.7021	35.1446	33.7021	55.8633	33.7021
20160828	31.4108	31.4108	31.4108	31.4108	53.5617	31.4108
20160829	44.5311	36.6006	44.5311	36.6006	55.8117	35.8965
20160830	45.6864	38.6587	45.6864	38.6587	55.8117	37.7167
20160831	44.7936	44.7936	44.7936	44.7936	56.1725	39.2442
20160901	50.0517	50.0517	50.0517	50.0517	55.855	43.34
20160902	53.5155	53.5155	53.5155	53.5155	54.1	42.4583
20160903	35.671	35.671	35.671	35.671	52.4125	35.671
20160904	32.1925	32.1925	32.1925	32.1925	53.9933	32.1925
20160905	49.645	49.645	50.8517	49.645	55.4225	34.6967
20160906	50.8923	43.2236	54.5018	43.2236	49.6083	28.5575
20160907	73.9089	73.9089	73.9089	73.9089	57.7417	40.1667
20160908	51.1584	51.1584	53.7834	51.1584	57.8633	40.5833
20160909	42.7583	42.7583	45.3275	42.7583	47.8833	37.9525
20160910	33.7733	33.7733	33.7733	33.7733	55.045	33.7733
20160911	32.8814	32.8814	32.8814	32.8814	57.4025	32.8814
20160912	49.0533	49.0533	49.0533	49.0533	58.14	41.9433
20160913	47.6093	47.6093	47.6093	47.6093	62.0192	39.332
20160914	46.5421	46.5421	46.5421	46.5421	61.5192	37.7716
20160915	47.8871	47.7133	47.8871	47.7133	60.2375	35.425
20160916	46.2425	46.2425	46.2425	46.2425	54.7408	37.3842
20160917	35.2362	35.1658	35.2362	35.1658	58.14	35.1658
20160918	32.2733	32.2733	32.2733	32.2733	35.6792	32.2733
20160919	42.9378	42.5836	43.2888	42.5836	42.5836	42.5836
20160920	45.4701	45.3867	45.6109	45.3867	35.5783	35.5608
20160921	45.9417	45.9417	45.9417	45.9417	41.48	41.48
20160922	45.0146	44.823	45.0146	44.823	36.5826	36.5826
20160923	47.0418	47.0418	47.0418	47.0418	44.87	42.4917
20160924	38.4767	38.4767	38.4767	38.4767	24.1142	38.4767
20160925	33.1158	35.59	32.8575	35.59	39.7375	35.59
20160926	45.697	45.697	45.697	45.697	42.0281	42.0281
20160927	46.0304	46.0304	46.0304	46.0304	40.2406	40.2406
20160928	46.0691	42.5217	47.0333	42.5217	42.5217	42.5217
20160929	43.444	41.5241	43.444	41.5241	41.5241	41.5241
20160930	44.0217	40.7958	46.4665	40.7958	42.8875	40.7958
20161001	44.3792	43.9883	44.3792	43.9883	45.6833	43.9883
20161002	38.6992	38.6992	38.6992	38.6992	38.6992	38.6992
20161003	42.8342	42.8342	50.5146	42.8342	44.8367	42.8342
20161004	44.5442	44.5442	48.7755	44.5442	46.4017	44.5442
20161005	42.4468	42.4468	47.7601	42.4468	42.1983	42.1983
20161006	53.1827	52.4427	54.6977	52.4427	52.4427	52.4427
20161007	48.8276	47.2918	67.6234	47.2918	48.0475	46.5508
20161008	38.2875	38.2875	43.3153	38.2875	67.6267	38.2875
20161009	40.5492	40.5492	40.8008	40.5492	28.41	40.5492
20161010	46.7942	42.7217	62.6043	42.7217	42.8725	42.7217
20161011	49.0815	41.2567	75.4326	41.2567	41.2567	41.2567
20161012	43.198	39.0533	70.0953	39.0533	39.0533	39.0533
20161013	51.8611	44.7142	71.7006	44.7142	44.7142	44.7142
20161014	42.8075	42.625	68.956	42.625	42.625	42.625
20161015	42.6154	42.6154	44.0846	42.6154	45.3725	42.6154
20161016	39.4325	39.4325	39.4325	39.4325	39.4325	39.4325
20161017	54.1407	54.1407	66.217	54.1407	53.7698	50.1607
20161018	63.6852	48.7017	74.3501	48.7017	45.6733	45.6733
20161019	58.2764	44.4958	75.7157	44.4958	46.1258	44.4958
20161020	59.9177	51.9484	86.1415	51.9484	43.7225	42.9
20161021	78.4176	53.9997	80.4184	53.9997	50.5567	50.0733
20161022	54.2599	53.8266	54.2599	53.8266	54.3858	53.8266
20161023	47.7903	47.7903	47.7903	47.7903	47.7903	47.7903
20161024	83.5554	56.9617	84.0888	56.9617	56.9617	56.9617
20161025	89.4433	51.4633	93.0161	51.4633	53.55	51.4633
20161026	78.4212	58.6325	81.7728	58.6325	59.1317	58.6325
20161027	64.652	47.3332	68.6961	47.3332	47.3332	47.3332
20161028	64.961	49.77	64.961	49.77	49.77	49.77
20161029	46.2475	46.2475	47.9459	46.2475	62.3758	46.2475
20161030	45.942	45.942	45.942	45.942	65.5975	45.942
20161031	49.8522	48.3046	49.8522	48.3046	68.8383	48.3046
20161101	50.2187	50.2187	50.2187	50.2187	54.1562	50.2187
20161102	63.342	51.2808	70.3423	51.2808	51.2808	51.2808
20161103	67.3566	53.9508	70.5791	53.9508	51.8575	51.8575
20161104	63.7261	61.3183	80.2343	61.3183	61.6833	61.3183
20161105	45.4473	44.0943	54.2843	44.0943	44.0943	44.0943
20161106	44.9808	41.1733	46.975	41.1733	41.1733	41.1733
20161107	74.1017	54.3675	97.3441	54.3675	55.0083	54.3675
20161108	64.7233	56.4617	85.5313	56.4617	56.4617	56.4617
20161109	71.7625	48.2167	85.7258	48.2167	48.2167	48.2167
20161110	63.8966	45.8867	80.6898	45.8867	46.615	45.8867
20161111	56.8761	45.9033	67.2136	45.9033	49.2825	45.9033
20161112	53.4879	47.5958	56.2171	47.5958	48.8933	47.5958
20161113	55.7048	55.7048	55.7048	55.7048	57.6417	55.7048
20161114	77.3492	74.6058	104.673	74.6058	74.6058	74.6058
20161115	86.1603	82.1104	101.282	82.1104	82.1104	82.1104
20161116	76.0438	72.8952	76.0438	72.8952	72.8952	72.8952
20161117	66.0702	65.1902	68.2786	65.1902	64.6283	64.4302
20161118	63.644	59.7933	66.369	59.7933	59.7933	59.7933
20161119	54.3425	54.3425	54.7299	54.3425	57.5142	54.3425
20161120	50.105	50.105	50.105	50.105	53.0692	50.105
20161121	58.925	58.925	58.925	58.925	60.1983	58.925
20161122	63.9648	63.4268	66.0807	63.4268	60.6851	60.6851
20161123	58.4342	58.3567	61.8499	58.3567	58.3567	58.3567
20161124	58.2765	58.2765	58.3432	58.2765	58.0225	58.0225
20161125	61.3008	61.2175	61.5075	61.2175	62.6217	61.2175
20161126	49.165	49.165	49.165	49.165	54.2583	49.165
20161127	41.5868	41.5868	41.5868	41.5868	61.1542	41.5868
20161128	67.1556	67.0373	67.1556	67.0373	65.6173	64.9206
20161129	61.6214	49.3225	71.8397	49.3225	48.5283	46.6042
20161130	64.1497	58.1036	92.5611	58.1036	38.0058	38.0058
20161201	87.2357	85.8359	88.8948	85.8359	56.68	61.2642
20161202	76.335	69.3767	79.3316	69.3767	54.5517	51.6933
20161203	56.3318	55.7301	56.3318	55.7301	57.8692	55.7301
20161204	45.1618	45.1618	45.1618	45.1618	46.386	45.1618
20161205	71.4923	71.4923	71.4923	71.4923	60.625	60.2342
20161206	73.5006	73.5006	73.5006	73.5006	61.2221	60.9167
20161207	63.5997	57.2136	66.0477	57.2136	57.6267	53.3
20161208	52.1431	52.1431	52.1431	49.9281	54.8783	52.1431
20161209	56.2384	56.2384	59.0974	56.2384	56.9392	54.39
20161210	51.6475	50.9057	53.3815	50.9057	53.2867	50.9057
20161211	52.087	52.087	52.0254	52.087	53.0933	51.3874
20161212	65.2914	52.2333	69.5548	52.2333	55.8042	52.2333
20161213	69.3553	51.8642	71.1262	51.8642	51.8642	51.8642
20161214	73.4518	55.2804	77.3325	55.2804	58.2787	55.2804
20161215	71.7228	55.9292	75.0282	55.9292	57.3617	55.9292
20161216	67.9141	51.7975	70.9741	51.7975	54.0192	51.7975
20161217	55.0495	45.9092	56.092	45.9092	47.2292	45.9092
20161218	52.1329	52.1329	52.1329	52.1329	54.3029	52.1087
20161219	73.2672	70.6714	73.3255	70.6714	50.4258	50.4258
20161220	74.3669	51.48	75.8097	51.48	53.015	50.8933
20161221	67.9623	64.1106	69.919	64.1106	65.5617	64.1106
20161222	73.8403	72.6585	73.8403	72.6585	73.2485	72.6585
20161223	60.357	58.724	60.357	58.724	57.7342	53.9568
20161224	52.018	52.018	52.018	52.018	53.326	52.018
20161225	41.8826	41.8826	41.8826	41.8826	42.8393	41.8826
20161226	48.6617	48.6617	48.6617	48.6617	48.8158	48.6617
20161227	63.3353	63.3353	63.3353	63.3353	52.2607	56.6686
20161228	54.5265	52.1531	54.5265	52.1531	30.4633	47.6275
20161229	55.5466	46.1172	55.5466	46.1172	26.8325	31.2042
20161230	60.4179	60.0179	60.4179	60.0179	40.4604	54.1688
20161231	52.0542	51.8933	52.4017	51.8933	54.9808	51.8933

## Sheet: 2015
Data/Date (YYYYMMDD)	CNOR (Central northern)	CSUD (Central Southern)	NORD (North)	SARD (Sardinia)	SICI (Sicily)	SUD (South)
20150101	45.4042	45.4042	45.4042	45.4042	45.4408	45.4042
20150102	65.1142	65.1142	64.5133	65.1142	67.9842	64.8075
20150103	56.0375	56.0375	55.795	56.0375	66.515	56.0375
20150104	50.155	50.155	49.5292	50.155	63.9775	50.155
20150105	59.7692	59.7692	59.7692	59.7692	65.6733	59.7692
20150106	52.7642	52.7642	52.3667	52.7642	59.135	52.7642
20150107	70.6152	70.6152	63.211	70.6152	69.855	70.6152
20150108	71.8933	71.8933	66.755	71.8933	71.4083	71.8933
20150109	64.7029	64.7029	61.4126	64.7029	74.5275	64.7029
20150110	50.8492	50.8492	46.4125	50.8492	68.8958	50.8492
20150111	39.0042	39.0042	39.0042	39.0042	65.9525	39.0042
20150112	59.8608	59.8608	56.355	59.8608	67.2242	59.7908
20150113	61.9192	61.9192	58.5601	61.9192	67.7158	60.9153
20150114	55.5375	55.5375	55.3883	55.5375	67.9567	54.9108
20150115	58.8683	58.8683	58.6192	58.8683	67.1217	58.5675
20150116	57.7	57.7	57.7	57.7	65.86	55.2983
20150117	49.651	49.651	49.651	49.651	65.6583	49.651
20150118	48.5551	48.5551	46.6621	48.5551	63.6567	48.5551
20150119	57.7656	57.7656	57.5006	57.7656	65.8917	57.7656
20150120	59.0919	59.0919	58.6327	59.0919	66.4117	58.9377
20150121	57.7833	57.7833	57.7833	57.7833	66.74	57.7833
20150122	57.8533	57.8533	57.6658	57.8533	65.9367	56.2
20150123	58.29	58.29	58.29	58.29	65.7183	55.57
20150124	49.2157	49.2157	48.7215	49.2157	62.8233	49.2157
20150125	39.85	39.85	39.85	39.85	65.7483	39.85
20150126	55.3754	55.3754	55.247	55.3754	66.7408	54.2045
20150127	56.2392	56.2392	56.1742	56.2392	65.7033	53.7425
20150128	56.0642	56.0642	55.7308	56.2567	66.0467	56.0642
20150129	56.4067	56.4067	56.4067	56.4067	65.7333	56.3617
20150130	55.1091	55.1091	55.1091	55.1091	59.092	52.0317
20150131	56.6167	56.6167	54.8858	56.6167	57.2483	56.6167
20150201	40.4942	40.4942	40.4942	40.4942	44.5	40.4942
20150202	60.7492	60.7492	60.7492	60.7492	53.4625	57.2333
20150203	68.259	68.259	68.259	68.259	56.1092	60.6492
20150204	65.2575	65.2575	65.2575	65.2575	53.565	48.3117
20150205	64.4543	64.4543	64.4543	64.4543	57.1058	52.5025
20150206	60.592	60.592	60.592	60.592	44.5242	46.0342
20150207	56.3517	56.3517	56.3517	56.3517	64.6508	56.1875
20150208	43.4331	43.4331	43.4331	43.4331	49.7083	43.4331
20150209	72.5058	58.8308	73.0267	58.8308	39.99	37.8925
20150210	71.435	63.6458	71.435	63.6458	44.1042	40.3342
20150211	62.5392	62.5392	65.8267	62.5392	62.8517	62.3875
20150212	63.8573	63.8573	64.8873	63.8573	67.3258	63.4048
20150213	59.4588	59.4588	59.4588	59.4588	70.7067	59.2588
20150214	59.3467	59.2658	59.3467	59.2658	65.6792	58.5075
20150215	54.3543	54.3543	54.3543	54.3543	65.565	54.3543
20150216	61.4783	61.4783	61.4783	61.4783	65.3542	61.4783
20150217	56.9275	55.3642	56.9658	55.3642	65.61	55.3642
20150218	59.8939	55.0155	59.8939	55.0155	57.2508	55.0155
20150219	58.9609	58.9609	58.7092	58.9609	67.7033	58.9609
20150220	59.4646	59.4646	59.4646	59.4646	66.325	59.0929
20150221	50.3409	47.5642	50.3409	47.5642	55.6108	47.5642
20150222	54.9369	50.0425	54.9369	50.0425	58.0442	50.0425
20150223	57.4133	57.4133	56.3942	57.4133	55.6942	57.4133
20150224	57.2608	57.2608	58.1125	57.2608	62.705	57.2608
20150225	58.4158	58.4158	58.4158	58.4158	62.855	58.4158
20150226	59.65	59.65	58.8975	59.65	64.2267	59.65
20150227	62.5317	62.5317	62.5317	62.5317	65.7667	62.285
20150228	50.4914	50.4914	50.4914	50.4914	65.7167	50.4914
20150301	48.7926	48.7926	48.7926	48.7926	65.5583	48.7926
20150302	51.5817	51.5817	57.0717	51.5817	50.4492	33.585
20150303	59.3396	59.3396	61.5129	59.3396	54.1417	53.6979
20150304	55.8392	55.795	56.8425	55.8392	65.7008	50.2458
20150305	53.08	53.08	57.2458	53.08	47.4517	44.0008
20150306	46.1475	46.11	55.8502	46.11	54.7375	45.9675
20150307	35.3675	34.4208	47.8596	34.4208	41.1067	33.8383
20150308	22.4346	21.8329	61.2713	21.8329	65.7008	21.0842
20150309	51.1885	51.1885	52.159	51.1885	65.77	50.846
20150310	53.5806	53.5806	53.5806	53.5806	67.9975	53.5806
20150311	50.8383	50.8383	55.0402	50.8383	53.5613	48.8667
20150312	33.7681	33.7681	57.7517	33.7681	47.4333	32.7339
20150313	49.3	47.3875	53.3385	47.3875	53.2675	45.3183
20150314	51.1354	51.1354	51.1804	51.1354	65.8767	51.1354
20150315	48.7992	48.7992	55.3975	48.7992	37.2225	48.4683
20150316	61.9854	61.9854	62.8757	61.9854	55.0325	48.8675
20150317	56.6244	56.6244	58.1386	56.6244	60.1108	55.4758
20150318	54.6951	54.6951	54.8359	54.6951	66.2567	54.6951
20150319	50.8322	50.8322	51.6597	50.8322	68.6958	50.8322
20150320	57.7183	54.1867	78.5792	54.1867	67.4033	53.9392
20150321	40.0383	39.8316	52.2382	39.8316	56.8817	39.8316
20150322	42.4807	42.104	56.539	42.104	49.7025	42.104
20150323	56.2137	56.2137	56.2137	56.2137	68.1017	56.2137
20150324	58.7522	58.7522	59.5064	58.7522	64.6725	58.7522
20150325	55.4607	53.3583	71.5843	54.4817	60.1383	49.9467
20150326	53.2608	53.2608	59.5533	53.2608	68.1583	52.8992
20150327	44.216	44.216	54.5519	44.216	52.54	43.9267
20150328	20.5296	20.5296	49.5426	20.5296	46.8367	19.1575
20150329	27.1958	27.1958	44.215	27.1958	50.425	27.1958
20150330	38.7083	38.7083	52.7752	32.7858	49.1017	38.7083
20150331	34.7583	34.7583	51.5746	34.7583	68.7308	34.7583
20150401	34.6391	34.6391	51.2186	34.6391	36.4433	31.7841
20150402	52.3	51.9183	53.6836	51.9183	66.62	50.7242
20150403	29.0716	28.6051	48.61	28.6051	64.2592	25.4408
20150404	48.5133	47.9733	52.2492	47.9733	55.24	47.9733
20150405	25.2999	25.2999	29.6559	25.2999	37.2724	25.2999
20150406	6.10083	4.565	33.6946	4.565	20.1533	4.565
20150407	31.8995	30.1633	58.1502	30.1633	35.83	13.2075
20150408	26.8975	26.8975	60.0552	26.8975	23.5542	15.0683
20150409	37.5175	37.5175	57.1587	37.5175	43.5192	36.2375
20150410	47.5219	47.5219	48.1852	47.5219	61.9308	45.1251
20150411	50.7875	50.7875	59.8655	50.7875	61.4933	45.5375
20150412	34.0425	34.0425	41.2243	34.0425	61.9308	34.0425
20150413	51.8829	50.4642	53.2936	50.4642	62.5417	50.4642
20150414	49.2986	49.2986	49.7014	49.2986	53.096	49.2868
20150415	40.6833	40.2108	51.1033	40.2108	50.36	40.2108
20150416	50.592	45.3367	51.842	45.3367	50.2008	45.3367
20150417	41.9596	39.3805	53.4696	39.3805	36.2683	39.3805
20150418	41.8733	41.8733	53.7449	41.8733	49.7242	41.8733
20150419	39.8623	39.8623	43.4986	39.8623	50.7708	39.8623
20150420	50.0636	50.0636	50.0636	50.0636	57.1434	50.0636
20150421	39.8613	37.2435	47.3667	37.2435	18.7275	37.2435
20150422	44.6195	44.4461	46.524	44.4461	61.2017	44.4461
20150423	47.735	45.815	51.7095	45.815	15.6742	45.815
20150424	50.2508	50.2508	50.2508	50.2508	61.2017	50.2508
20150425	42.0464	42.0464	42.0464	42.0464	50.9533	42.0464
20150426	43.605	43.605	43.605	43.605	47.9908	43.605
20150427	65.9404	53.7058	65.9404	53.7058	48.7392	52.5475
20150428	51.929	40.3042	52.9175	40.3042	21.6275	37.9725
20150429	52.4885	51.536	54.7926	51.536	48.5967	51.0826
20150430	47.1838	45.3214	48.4038	45.3214	49.0617	45.3214
20150501	24.1309	22.5714	28.5657	22.5714	44.59	22.5714
20150502	35.3008	33.4083	42.2833	33.4083	36.0342	33.4083
20150503	34.0733	34.0733	36.6116	34.0733	44.3883	34.0733
20150504	61.6867	58.8625	67.85	58.8625	57.4892	57.925
20150505	57.4196	50.7413	60.3117	50.7413	48.3417	47.5184
20150506	65.8245	59.3675	71.3736	59.3675	50.5592	50.0102
20150507	51.6467	51.6467	57.4342	51.6467	51.5508	51.4167
20150508	54.4867	54.4867	55.6658	54.4867	60.655	51.0442
20150509	38.6298	38.6298	42.4137	38.6298	43.4917	38.6298
20150510	18.0117	18.0117	19.2314	18.0117	38.3133	18.0117
20150511	43.7828	43.0694	48.2544	43.0694	38.7317	31.8444
20150512	53.3615	49.744	55.3331	49.744	56.5775	49.634
20150513	54.5407	46.5225	54.5407	46.5225	60.6208	46.4608
20150514	53.7358	28.2633	54.0242	28.2633	46.31	28.05
20150515	48.2861	47.1553	58.8445	47.1553	47.85	45.34
20150516	52.2977	52.2977	56.0219	52.2977	58.555	52.2977
20150517	27.6324	27.6324	27.9897	27.6324	50.7967	27.6324
20150518	49.4458	49.4458	50.6467	49.4458	59.9658	49.4458
20150519	50.3584	50.3584	50.8318	50.3584	54.7975	50.3584
20150520	46.4325	46.4325	55.464	46.4325	50.8975	44.4075
20150521	47.95	47.95	53.8283	47.95	55.0767	47.95
20150522	49.0633	49.0633	54.5109	49.0633	36.2008	44.7416
20150523	39.9504	39.0879	42.5471	39.0879	58.7633	27.7763
20150524	37.5755	37.5755	37.5755	37.5755	40.055	37.5755
20150525	46.8067	46.8067	46.8067	46.8067	67.6842	46.8067
20150526	50.3643	50.3643	51.6271	50.3643	64.7908	50.3643
20150527	38.7937	38.7937	48.6576	38.7937	57.1583	33.2737
20150528	39.8406	29.7066	51.6108	29.7066	45.975	27.8149
20150529	46.5681	46.5681	48.6306	46.5681	55.255	44.4517
20150530	25.5193	25.5193	46.6408	25.5193	61.2567	25.5193
20150531	34.2482	34.2482	34.2482	34.2482	58.3042	34.2482
20150601	48.093	48.093	48.1721	48.093	61.91	48.093
20150602	34.8982	34.8982	34.8982	34.8982	54.6883	34.8982
20150603	51.8468	51.8168	52.0342	51.8168	61.2025	51.7158
20150604	57.5778	57.5778	57.5778	57.5778	58.2842	50.1797
20150605	53.5301	53.5301	53.9984	53.5301	61.13	46.7533
20150606	47.1323	47.1323	47.1323	47.1323	59.8517	47.1323
20150607	42.2433	42.2433	42.2433	42.2433	58.5067	42.2433
20150608	54.2676	54.2676	55.5537	54.2676	61.3792	54.2676
20150609	52.9142	52.9142	53.1302	52.9142	61.2625	52.7225
20150610	51.6058	51.6058	51.9242	51.5408	60.9625	50.3217
20150611	50.7419	50.7419	50.8694	49.5511	59.9375	49.8536
20150612	60.4334	60.4334	61.9284	60.4334	54.995	52.5761
20150613	43.1033	43.1033	60.6049	43.1033	50.4133	41.835
20150614	32.0775	32.0775	55.4827	32.0775	44.0958	32.0775
20150615	50.3317	50.3317	51.9025	50.3317	61.2458	50.0908
20150616	54.7609	54.7609	54.7609	54.7609	60.8958	54.7609
20150617	58.9168	58.9168	58.4043	58.9168	60.4367	58.9168
20150618	47.9936	47.9936	48.4669	47.9936	50.7452	47.9936
20150619	49.2025	47.8867	49.2958	47.8867	54.5308	47.8867
20150620	44.0275	44.0275	43.7783	44.0275	54.3775	42.26
20150621	26.5023	26.5023	26.7601	26.5023	44.8458	26.5023
20150622	47.2046	46.453	47.4305	46.453	59.8858	46.453
20150623	46.3233	41.1375	50.9058	41.1375	51.3525	41.1375
20150624	48.865	48.865	50.0417	48.865	53.7558	48.865
20150625	46.7792	46.7792	51.9969	46.7792	54.855	46.7792
20150626	43.101	43.101	50.0622	43.101	44.5625	43.101
20150627	37.4617	37.4617	44.1907	37.4617	41.7125	37.4617
20150628	38.099	38.099	41.1873	38.099	52.1942	38.099
20150629	48.9257	46.9175	50.3716	46.9175	56.0933	45.4042
20150630	53.5308	49.192	53.5308	49.192	61.1167	47.0992
20150701	47.1817	46.6742	50.707	46.6742	55.9042	46.2458
20150702	45.8017	45.8017	57.7954	45.8017	60.7733	45.7108
20150703	47.7633	47.7633	57.2499	47.7633	53.8683	46.3125
20150704	45.585	45.5359	48.91	45.5359	58.665	44.7383
20150705	45.27	45.27	47.8133	45.27	55.4992	37.3933
20150706	74.6031	48.9092	74.6031	48.9092	61.3125	48.9092
20150707	84.9885	50.4083	85.8218	50.4083	59.3383	50.4083
20150708	62.6092	62.6092	85.6011	62.6092	59.2442	62.37
20150709	71.9825	69.5525	84.5278	69.5525	59.8267	65.9575
20150710	65.6242	65.6242	72.6758	65.6242	61.4292	51.7142
20150711	45.1224	45.1224	45.1224	45.1224	59.0733	42.9016
20150712	44.1163	44.1163	44.4183	44.1163	56.03	44.1163
20150713	58.6183	56.0075	66.0523	56.0075	61.3458	55.405
20150714	66.2831	63.5725	75.5912	63.5725	60.4558	60.6692
20150715	66.8579	59.3667	91.3269	59.3667	62.1525	58.3225
20150716	77.938	72.3057	82.8243	72.3057	60.8425	72.3057
20150717	68.5925	68.5925	84.3216	68.5925	72.8108	68.5925
20150718	58.8722	58.8722	58.8722	58.8722	60.2325	58.8722
20150719	51.0276	51.0276	51.0276	51.0276	58.57	51.0276
20150720	66.4387	65.645	82.1828	65.645	62.0458	65.645
20150721	76.4057	69.635	94.8453	69.635	61.415	67.2917
20150722	101.245	99.0475	123.594	99.0475	78.4892	99.0475
20150723	138.408	138.408	139.967	138.408	107.795	138.408
20150724	94.6494	94.5478	94.6494	94.5478	99.7192	94.5478
20150725	54.8	54.8	54.8	54.8	59.3767	54.8
20150726	42.8192	42.8192	42.8192	42.8192	57.0117	42.8192
20150727	64.3383	55.4967	75.8158	55.4967	59.3433	55.4908
20150728	57.7467	56.12	80.1192	56.12	56.9375	55.7883
20150729	73.78	71.9158	84.4913	71.9158	59.8917	71.69
20150730	66.5875	64.8292	76.8178	64.8292	66.6475	63.05
20150731	71.1362	71.1362	71.3125	71.1362	65.9867	71.1362
20150801	54.8058	54.8058	54.8058	54.8058	63.4433	54.8058
20150802	51.8217	51.8217	51.8217	51.8217	59.1933	51.8217
20150803	59.7632	59.7632	59.7632	59.7632	65.5992	59.7632
20150804	61.0808	59.5458	61.0808	59.5458	60.1858	59.5458
20150805	58.47	58.3608	58.47	58.3608	60.1492	58.3608
20150806	64.6092	61.9833	64.6092	61.9833	61.9992	61.9833
20150807	61.8055	58.228	61.8055	58.228	64.4867	58.228
20150808	57.4433	57.4433	57.4433	57.4433	60.5317	57.4433
20150809	49.4708	49.4708	49.4708	49.4708	59.2783	49.4708
20150810	55.2725	55.1975	55.2725	55.1975	59.6383	55.1975
20150811	53.5367	53.5367	53.5367	53.5367	59.5792	53.5367
20150812	50.5242	50.5242	50.5242	50.5242	59.3517	50.5242
20150813	48.3792	48.3792	48.3792	48.3792	58.405	48.3792
20150814	51.1758	51.1758	51.1758	51.1758	59.3692	51.1758
20150815	40.88	40.88	40.88	40.88	58.5992	40.88
20150816	39.7758	39.7758	39.7758	39.7758	58.5158	39.7758
20150817	49.7744	49.7744	49.7744	49.7744	59.4533	49.7744
20150818	49.5492	49.015	50.315	49.015	60.7783	49.015
20150819	49.2175	49.1383	49.0517	49.1383	59.4392	49.1383
20150820	40.9875	40.9875	40.0655	40.9875	59.4217	40.9875
20150821	42.0996	42.0996	40.3663	42.0996	59.2675	42.0996
20150822	40.6087	40.6087	39.2928	40.6087	59.1242	40.6087
20150823	37.2069	37.2069	37.1411	37.2069	57.2483	37.2069
20150824	50.6067	50.4392	48.9183	50.4392	59.5617	50.4392
20150825	48.8167	48.8167	48.8167	48.8167	59.5617	48.8167
20150826	52.992	52.992	52.9862	52.992	59.1842	52.5954
20150827	49.766	49.766	48.2535	49.766	59.4808	49.766
20150828	53.6563	53.6563	51.7181	53.6563	60.0008	53.6563
20150829	44.5683	44.5683	44.5133	44.5683	59.4233	44.5683
20150830	43.5136	43.5136	43.5136	43.5136	58.97	43.5136
20150831	58.1642	58.1642	58.095	58.1642	59.5825	56.3217
20150901	64.2478	64.2478	64.5832	64.2478	59.2433	54.04
20150902	61.9255	61.9255	65.3705	61.9255	58.75	48.3842
20150903	58.2258	58.2258	61.4695	58.2258	57.6992	54.0858
20150904	60.0904	60.0904	60.0904	60.0904	57.2842	54.1458
20150905	52.2858	52.2858	52.6206	52.2858	52.7942	49.8466
20150906	40.9244	40.9244	40.9244	40.9244	59.1433	40.9244
20150907	57.5017	57.5017	57.5017	57.5017	59.3108	51.9792
20150908	54.0491	54.0491	54.2991	54.0491	55.7675	49.2791
20150909	55.1077	55.1077	55.1077	55.1077	60.0025	55.1077
20150910	51.5858	51.4167	52.23	51.5858	57.0583	47.4733
20150911	56.7867	56.5408	57.0617	56.5408	59.3383	53.11
20150912	45.7783	45.7783	45.7783	45.7783	57.3767	45.0942
20150913	43.485	43.485	43.8067	43.485	52.2533	43.485
20150914	51.3666	50.7699	58.0807	50.7699	54.7475	49.7658
20150915	49.7065	46.7467	56.11	46.7467	59.1983	46.6133
20150916	53.118	50.7888	56.5213	50.7888	57.7808	50.7888
20150917	61.2194	51.7667	65.831	51.7667	60.0358	51.76
20150918	48.9392	47.8117	54.2192	47.8117	57.375	46.7717
20150919	43.1706	42.8948	43.1706	42.8948	58.9642	42.8948
20150920	37.1807	36.5124	37.1807	36.5124	45.8042	36.5124
20150921	49.7925	44.3908	51.1683	44.3908	43.3142	35.765
20150922	55.1892	55.1892	55.3417	55.1892	56.4967	54.7025
20150923	49.2294	45.8351	54.5076	45.8351	58.4742	44.0534
20150924	49.1181	48.974	50.29	48.974	54.5533	48.974
20150925	46.7403	46.7403	50.1882	46.7403	56.9242	46.6036
20150926	39.9797	39.9797	39.9797	39.9797	57.6617	39.9797
20150927	35.3341	35.3341	35.3452	35.3341	55.5475	35.3341
20150928	47.6556	45.7033	49.8982	45.7033	59.1433	42.23
20150929	49.7734	49.7734	51.0416	49.7734	53.3783	48.1592
20150930	48.1758	47.2474	48.6431	47.2474	52.26	46.9183
20151001	54.1222	54.0013	54.1222	54.0013	44.4775	40.1117
20151002	58.0283	58.0283	58.0283	58.0283	59.2133	46.1367
20151003	43.2411	43.2411	43.2411	43.2411	57.8025	43.2411
20151004	42.02	42.02	42.02	42.02	51.9192	41.865
20151005	49.49	49.4884	51.2925	49.4884	57.4908	49.4267
20151006	46.7267	46.6417	54.8642	46.6417	48.1792	45.8217
20151007	48.7814	47.1473	51.5342	47.1473	46.2792	43.0467
20151008	50.5599	50.5599	54.5002	50.5599	53.4564	50.5599
20151009	51.3639	51.3639	52.8652	51.3639	55.4767	51.3639
20151010	39.7528	39.7528	39.7528	39.7528	57.4908	39.7528
20151011	38.0504	38.0504	38.0504	38.0504	43.0083	38.0504
20151012	52.4965	50.53	52.0315	56.0749	62.7625	50.53
20151013	57.4327	48.5558	57.4327	61.2508	60.5658	48.4725
20151014	58.5709	53.5582	58.5709	53.8755	45.1792	45.6117
20151015	53.6447	50.534	56.423	53.2547	60.3692	45.28
20151016	58.5483	58.1991	60.8518	58.8466	59.2717	57.4325
20151017	43.4358	43.4358	43.4358	50.6373	59.0975	43.1072
20151018	39.7332	39.7332	39.7332	48.9088	52.9542	39.4032
20151019	61.4474	61.4474	60.8783	63.4856	59.8208	47.1817
20151020	58.8432	58.8432	58.8432	61.0743	53.905	47.2275
20151021	56.9885	56.9885	56.9885	56.9885	56.6804	56.7404
20151022	51.06	51.06	53.3997	50.9092	45.51	35.2217
20151023	51.2792	51.2792	54.443	50.8208	44.39	32.9142
20151024	44.2285	44.2285	44.1545	44.2285	59.16	44.0152
20151025	40.7475	40.7475	40.7475	40.7475	59.09	38.326
20151026	53.6771	52.6041	53.6771	52.6041	59.6817	52.0347
20151027	58.1684	55.9492	58.5509	55.9492	56.7225	55.9492
20151028	64.6863	52.4254	64.6863	52.4254	54.0267	52.4254
20151029	55.0981	52.8337	58.1522	52.8337	56.6708	52.3858
20151030	50.2867	50.2867	50.982	50.2867	58.6875	50.2867
20151031	39.3851	39.3851	39.3851	39.3851	58.3125	39.2993
20151101	32.6872	32.6872	32.6872	32.6872	48.41	32.6872
20151102	49.4826	48.3386	51.7047	48.3386	49.2667	48.3386
20151103	53.6369	53.6369	53.6369	53.6369	59.085	46.4446
20151104	58.9488	58.9488	58.9488	58.9488	58.3617	45.9217
20151105	58.8593	58.8593	59.8287	58.8593	59.9808	40.9792
20151106	53.7851	53.7851	56.8584	53.7851	59.3608	41.0817
20151107	44.3342	44.3342	44.3342	44.3342	59.2433	37.0908
20151108	35.0242	35.0242	35.0242	35.0242	58.9733	33.4783
20151109	64.059	64.059	65.8086	64.059	58.6642	49.1694
20151110	65.9005	65.9005	73.4681	65.9005	56.6875	51.559
20151111	64.0092	64.0092	69.0458	64.0092	56.035	40.455
20151112	67.4606	67.4606	72.1152	67.4606	48.6642	43.1258
20151113	66.3619	66.3619	78.8386	66.3619	59.8883	53.2811
20151114	49.991	49.991	49.991	49.991	58.2517	38.8783
20151115	45.6433	45.6433	45.6433	45.6433	59.0133	44.5558
20151116	68.4148	68.4148	69.2064	68.4148	61.2475	68.4148
20151117	64.6354	64.6354	78.3745	64.6354	59.7625	64.0704
20151118	76.2369	69.9127	100.635	69.9127	60.5833	69.9127
20151119	92.3316	92.3316	93.7185	92.3316	64.8833	92.3316
20151120	59.1197	56.5008	89.4609	56.0825	62.31	39.7642
20151121	45.1042	45.1042	53.1024	44.3042	35.25	32.7958
20151122	38.2267	38.2267	44.1298	38.2267	58.0992	38.2267
20151123	88.2968	88.2968	88.2968	88.2968	60.6283	88.2968
20151124	84.298	84.298	84.298	84.298	61.2183	83.488
20151125	68.7214	68.7214	82.7389	67.0414	60.36	60.4056
20151126	65.1712	65.1712	75.7645	65.1712	59.6383	56.405
20151127	66.795	66.795	72.6932	66.795	50.37	57.3758
20151128	64.4139	64.4139	64.4973	64.4139	57.7967	60.8156
20151129	48.5832	48.5832	48.5832	48.5832	54.7575	48.5832
20151130	68.5551	68.5551	68.9843	67.8351	61.2658	60.0992
20151201	77.9625	77.9625	78.0025	77.9625	61.2533	70.2442
20151202	82.7102	82.7102	82.7102	82.7102	63.4058	68.7971
20151203	72.2778	72.2778	72.2778	72.2778	64.3267	65.932
20151204	78.2833	78.2833	78.2833	78.2833	69.2408	77.7408
20151205	74.6768	74.6768	74.6768	74.6768	65.3508	74.6768
20151206	52.96	52.96	53.1675	52.96	61.9917	52.96
20151207	60.255	60.255	60.255	60.255	61.4375	60.255
20151208	49.7083	49.7083	49.7083	49.7083	61.4375	49.7083
20151209	67.8842	67.8842	71.8589	67.8842	68.2533	67.8842
20151210	54.3867	52.9717	72.3883	52.9717	54.69	50.4358
20151211	54.9017	54.9017	72.3608	54.9017	49.6133	54.8
20151212	60.5498	60.5498	61.915	60.5498	61.6417	54.9239
20151213	50.1018	50.1018	50.1018	50.1018	59.905	49.766
20151214	70.1983	70.1983	73.6994	70.1983	58.1483	64.1383
20151215	77.4025	77.4025	77.4025	77.4025	58.4317	55.3517
20151216	82.3952	82.3952	83.1794	82.3952	58.7092	50.6311
20151217	71.51	71.51	73.6058	71.51	58.68	51.2908
20151218	72.2197	72.2197	72.5522	72.2197	65.0933	56.6347
20151219	55.1925	55.1925	56.1967	55.1925	60.0025	55.1925
20151220	47.41	47.41	48.0547	47.41	57.2617	47.41
20151221	66.1275	66.1275	66.7908	66.1275	59.0717	66.1275
20151222	54.5692	52.8233	64.6475	52.8233	57.0017	52.8233
20151223	61.3317	53.78	61.3317	53.78	57.425	52.8017
20151224	52.9329	51.5892	52.9329	51.5892	56.6233	51.5892
20151225	40.4981	40.4981	40.4981	40.4981	54.4633	40.4981
20151226	40.045	40.045	40.045	40.045	54.7725	40.045
20151227	50.9301	50.9301	50.9301	50.9301	55.9325	50.9301
20151228	50.5728	50.5728	50.5728	50.5728	55.34	50.5728
20151229	51.0958	51.0958	51.0958	51.0958	55.81	50.9942
20151230	49.0417	49.0417	49.0417	49.0417	54.0383	48.9775
20151231	55.2482	52.2342	55.2482	52.2342	60.9992	52.2342

## Sheet: 2014
Data/Date (YYYYMMDD)	CNOR (Central northern)	CSUD (Central Southern)	NORD (North)	SARD (Sardinia)	SICI (Sicily)	SUD (South)
20140101	47.0267	47.0267	47.0267	47.0267	76.7633	47.0267
20140102	70.1108	70.1108	71.3875	70.1108	103.293	70.1108
20140103	69.6758	69.6758	70.0008	69.6758	103.345	68.1358
20140104	69.1033	67.5767	69.1033	67.5767	114.423	67.5767
20140105	52.1093	52.1093	52.1093	52.1093	64.4883	52.1093
20140106	63.2965	63.2965	63.2965	63.2965	97.5242	63.2965
20140107	73.7267	74.2267	72.7358	74.2267	121.9	74.2267
20140108	69.2042	69.2042	69.2042	74.788	119.577	69.2042
20140109	69.6492	69.6492	69.6492	70.32	119.578	69.6042
20140110	66.2083	66.2083	66.2208	66.2083	83.8592	65.2117
20140111	69.38	69.38	69.38	69.38	83.8983	69.38
20140112	62.295	62.295	62.295	62.4408	80.9	62.295
20140113	71.6642	71.6642	71.6642	71.6642	120.27	71.6642
20140114	69.6753	69.6753	69.6753	69.6753	113.832	69.6753
20140115	68.0084	68.0084	68.0084	68.0084	103.683	67.965
20140116	67.2701	66.9142	67.3126	67.2534	103.677	66.7017
20140117	64.9233	54.9197	66.3842	54.9197	63.843	52.2238
20140118	62.2409	62.2409	62.9509	62.2409	49.8667	58.3633
20140119	57.3125	57.3125	57.3125	57.3125	30.0092	40.8817
20140120	66.738	66.738	66.7463	68.4755	56.2567	56.038
20140121	64.3622	64.3622	67.2517	64.3622	63.1225	50.9542
20140122	64.8597	64.8597	65.8514	66.0347	94.1875	62.2564
20140123	70.1381	70.1381	70.1381	71.6785	95.8042	69.267
20140124	61.4321	61.4321	65.4626	61.4321	80.4908	58.4792
20140125	47.6858	47.6858	56.6592	48.96	45.6258	46.5825
20140126	45.3292	45.3292	45.3292	46.6575	52.7567	45.3292
20140127	66.6917	66.6917	66.7383	66.6917	103.209	66.6917
20140128	63.3592	59.2715	64.895	59.2715	75.1125	55.925
20140129	68.22	68.2325	68.47	68.2325	84.44	67.8825
20140130	67.168	67.168	67.3763	67.168	59.1133	66.6536
20140131	63.8033	63.8033	65.0408	63.8033	64.2379	58.985
20140201	57.8583	57.8583	57.8583	57.8583	104.933	57.8583
20140202	49.8582	49.8582	49.8582	49.8582	83.335	49.8582
20140203	67.12	67.12	67.12	67.12	99.0567	67.12
20140204	68.6456	68.6456	68.2419	68.6456	105.468	68.6456
20140205	61.886	61.886	62.741	61.886	108.386	61.886
20140206	58.2661	56.9661	59.4042	56.9661	90.5667	56.9661
20140207	61.5677	61.0694	68.0119	61.0694	86.3825	61.0694
20140208	36.5992	36.5992	47.7825	36.5992	94.7958	36.5992
20140209	19.3302	19.3302	20.2502	19.3302	80.5933	19.3302
20140210	61.2084	59.3823	63.2506	59.3823	74.9183	59.3823
20140211	58.6368	58.1152	61.6533	58.1152	104.932	58.1152
20140212	53.9638	53.9121	62.0333	53.9121	99.7792	53.9121
20140213	56.4267	56.4267	63.185	56.4267	90.5683	56.4267
20140214	39.4755	39.4755	58.9108	39.4755	54.3348	39.4755
20140215	49.2178	49.2178	49.7795	49.2178	90.7767	49.2178
20140216	29.2665	29.2665	29.2665	29.2665	32.5635	28.09
20140217	44.4112	44.4112	60.2992	53.7679	66.8212	44.4112
20140218	57.1073	57.1073	62.1564	57.1073	54.4	57.1073
20140219	49.3713	49.3713	59.9885	49.3713	81.2842	38.9967
20140220	59.8167	59.8167	59.6775	50.7833	104.933	54.0775
20140221	61.42	61.42	61.42	61.42	66.4833	60.7208
20140222	29.105	29.105	41.0375	29.105	70.9042	25.4708
20140223	27.5767	27.5767	27.5767	27.5767	62.8408	27.5767
20140224	58.7273	58.7273	59.6615	58.7273	90.405	58.7273
20140225	60.92	60.92	60.92	60.92	93.3508	60.92
20140226	58.0083	58.0083	59.1633	58.0083	101.924	58.0083
20140227	55.1283	55.1283	55.8658	55.1283	104.93	55.1283
20140228	48.6542	47.1592	55.74	47.1592	97.1017	47.1592
20140301	38.9467	38.9467	42.91	38.9467	59.8733	38.9467
20140302	35.7539	35.7539	35.7539	35.7539	88.1983	35.7539
20140303	54.9203	54.9203	57.59	54.9203	54.5242	42.7275
20140304	58.1967	58.075	60.0558	58.075	14.7208	25.045
20140305	55.6968	55.6968	58.4643	55.6968	62.7533	54.5758
20140306	41.9417	41.9417	53.4142	41.9417	90.3567	23.5133
20140307	31.8558	31.4275	58.3825	31.4275	103.835	31.4275
20140308	21.4892	21.4892	34.4608	21.4892	79.4483	21.4892
20140309	14.2517	14.105	15.565	14.105	69.7525	10.0083
20140310	49.5993	49.5993	60.4175	49.5993	97.6708	49.5993
20140311	50.1104	50.1104	58.4922	50.1104	104.424	50.1104
20140312	49.7832	49.7832	54.51	49.7832	103.421	49.7832
20140313	50.434	50.434	59.3138	50.434	78.1925	50.434
20140314	49.55	49.55	55.276	49.55	74.7175	49.55
20140315	29.8888	29.8888	29.8888	29.8888	70.4125	29.8888
20140316	16.7207	16.7207	16.7207	16.7207	42.2567	16.7207
20140317	51.5375	51.5375	58.2438	51.5375	72.33	48.7024
20140318	46.5508	46.5508	55.0217	46.5508	63.8991	40.3375
20140319	53.4146	53.4146	54.3963	53.4146	52.3092	18.9542
20140320	45.4167	45.4167	46.985	45.4167	76.4633	43.7292
20140321	45.851	45.851	49.8988	45.851	83.7658	40.6178
20140322	25.3025	25.3025	33.2892	25.3025	70.0025	19.955
20140323	24.3636	23.1402	26.5146	23.1402	9.39583	3.235
20140324	53.5575	53.5575	58.7117	53.5575	14.585	4.4975
20140325	58.2569	58.2569	58.2569	58.2569	53.1375	41.6833
20140326	55.5554	55.5554	55.5554	55.5554	55.9283	37.8217
20140327	58.5596	58.5596	58.5596	58.5596	17.5025	15.9383
20140328	47.1713	47.1713	51.9377	47.1713	43.9058	28.0325
20140329	20.9825	20.9825	31.8357	20.9825	59.4175	20.9825
20140330	26.1258	26.1258	28.265	26.1258	19.2854	26.1258
20140331	60.0086	60.0086	65.1736	60.0086	92.8492	59.1257
20140401	32.85	32.85	48.6308	32.85	43.4342	18.3225
20140402	40.6178	40.6178	49.0667	40.6178	64.2992	33.34
20140403	43.1617	43.1617	54.0178	43.1617	30.2608	31.795
20140404	54.2208	54.1133	57.2117	54.1133	66.16	52.0742
20140405	31.9326	31.9326	52.0492	31.9326	39.8784	31.9326
20140406	4.13655	4.13655	23.77	4.13655	6.72738	4.13655
20140407	22.1595	22.1595	51.1136	22.1595	45.8756	22.1595
20140408	38.5633	38.5633	48.3087	38.5633	67.6608	38.5633
20140409	31.5239	31.5239	48.2987	31.5239	48.0965	31.5239
20140410	31.2417	31.2417	46.495	31.2417	73.2217	16.9908
20140411	36.1583	36.1583	45.765	36.1583	58.7175	35.1417
20140412	39.38	39.38	39.38	39.38	52.8317	39.38
20140413	33.3558	33.3558	33.3558	33.3558	66.7533	33.3558
20140414	48.5917	48.5917	49.4917	48.5917	72.1583	48.5917
20140415	46.5187	46.5187	49.9863	46.5187	50.1373	29.8282
20140416	52.0826	51.6635	52.511	51.6635	15.0117	10.31
20140417	46.2957	45.6475	47.4806	45.6475	40.8941	18.9383
20140418	42.7798	41.8067	44.1548	41.8067	43.7142	41.8067
20140419	47.5547	23.8319	47.5547	23.8319	29.0977	23.8319
20140420	25.3122	25.3122	28.1952	25.3122	51.2367	25.3122
20140421	22.2033	22.2033	40.8575	22.2033	37.0858	22.2033
20140422	62.2914	61.4564	69.4589	61.4564	84.2667	61.4564
20140423	61.3483	60.3258	63.685	60.3258	28.0625	17.9533
20140424	33.4883	33.4883	70.4986	33.4883	32.7942	17.0208
20140425	34.8883	34.8883	37.5872	34.8883	45.7817	34.8883
20140426	48.3767	48.3767	48.3767	48.3767	49.475	48.3767
20140427	34.4392	25.7725	41.4002	25.7725	39.5192	25.7725
20140428	39.7917	36.0667	92.3573	36.0667	63.6342	36.0667
20140429	44.9292	40.0867	63.0583	40.0867	65.9192	40.0867
20140430	50.6122	41.5697	62.7497	41.5697	94.5875	41.5697
20140501	17.8299	17.8299	23.4717	17.8299	49.9467	17.8299
20140502	58.8942	52.6533	58.8942	52.6533	103.25	52.6533
20140503	49.3802	49.3802	49.3802	49.3802	73.1908	49.3802
20140504	10.5111	10.0611	13.56	10.0611	80.4992	10.0611
20140505	37.5251	23.5517	47.5675	23.5517	90.0883	23.5517
20140506	44.2637	43.137	47.0445	43.137	96.4242	43.137
20140507	30.3302	30.3302	49.4608	30.3302	86.26	30.3302
20140508	34.1983	34.1983	44.368	34.1983	91.5517	29.7996
20140509	37.5403	37.5403	47.7495	37.5403	77.6975	34.7245
20140510	37.8237	37.8237	37.8237	37.8237	73.3983	37.8237
20140511	10.1895	10.1895	15.0449	10.1895	61.3475	5.52489
20140512	33.3631	33.3631	51.2958	33.3631	62.0333	33.3631
20140513	41.3283	41.3283	52.7292	41.3283	49.58	41.3283
20140514	14.39	14.39	50.485	14.39	16.6817	14.39
20140515	26.3885	26.3885	52.1158	26.3885	100.536	26.3885
20140516	40.2213	40.2213	51.2725	40.2213	50.9717	40.2213
20140517	42.346	42.346	42.346	42.346	64.4875	42.346
20140518	27.6975	27.6975	29.5133	27.6975	40.8608	27.6975
20140519	56.65	56.65	56.65	56.65	59.6433	56.65
20140520	46.6535	46.6535	49.191	46.951	70.8575	46.6535
20140521	48.1158	48.1158	48.1158	48.1158	76.9542	48.1158
20140522	48.035	48.035	48.035	48.645	76.9558	48.035
20140523	52.7345	52.7345	52.7345	53.0895	99.9167	52.0038
20140524	37.31	37.31	37.31	37.31	68.7508	37.31
20140525	23.7483	23.7483	23.7483	23.7483	25.1633	23.7483
20140526	49.6987	49.6987	50.384	49.6987	69.3208	49.6987
20140527	44.91	36.6728	44.91	36.6728	81.8575	36.6728
20140528	49.5627	49.5627	49.5627	49.5627	86.8817	49.0819
20140529	55.9242	55.9242	55.9242	55.9242	64.76	55.9242
20140530	47.3342	47.3342	47.3342	47.3342	62.1342	47.3342
20140531	34.9475	34.9475	34.9475	34.9475	46.4742	34.9475
20140601	23.5879	23.5879	23.5879	30.8612	60.4183	23.5879
20140602	24.4337	24.4337	39.7467	32.3537	31.3437	24.4337
20140603	47.3534	47.3534	47.3534	49.0067	37.8617	35.5975
20140604	49.0258	49.0258	49.0258	52.5583	47.1975	33.3175
20140605	44.9838	44.9838	45.0263	49.0204	49.28	41.9715
20140606	44.9286	44.9286	45.0644	46.8969	68.9883	36.6837
20140607	31.8425	31.8425	31.8425	35.2838	68.5051	27.5358
20140608	25.0089	25.0089	25.2197	38.0181	42.5676	17.0483
20140609	45.7557	45.7557	45.7557	45.7557	80.7408	42.4358
20140610	49.5317	49.5317	49.7517	49.5317	62.5233	44.2467
20140611	53.3533	53.3533	55.495	53.3533	61.7075	33.8058
20140612	59.0912	59.0912	63.8709	59.3295	57.9842	44.4612
20140613	53.3175	53.3175	66.0495	53.3175	85.4883	47.8691
20140614	44.0617	44.0617	44.427	44.0617	69.3908	41.8292
20140615	39.9583	39.9583	39.9583	39.9583	45.344	39.9583
20140616	63.52	63.52	63.52	88.185	87.51	63.52
20140617	51.7392	51.7392	51.7392	190.056	111.733	51.7392
20140618	51.1236	51.1236	51.1236	51.1236	86.3884	48.8833
20140619	49.342	49.342	49.342	52.527	63.1442	48.6197
20140620	47.1018	47.1018	47.1018	47.1018	95.2544	42.5275
20140621	33.1671	33.1671	33.1671	33.1671	97.1425	32.7137
20140622	29.9581	29.9581	29.9581	30.6914	95.7292	29.8856
20140623	51.1266	51.1266	51.1266	51.1266	94.6108	46.1067
20140624	48.7042	48.7042	48.7042	50.2834	55.4306	28.1582
20140625	53.3904	53.1295	54.0154	56.1387	87.0008	45.3072
20140626	56.5983	56.5983	56.5983	65.1317	84.805	53.6392
20140627	54.6208	54.6208	54.6208	58.6625	68.3625	46.9242
20140628	37.6603	37.6603	37.6603	48.8003	86.3333	36.2403
20140629	30.2527	30.2527	33.6025	39.1768	41.8607	29.9882
20140630	35.8558	35.4133	45.6733	35.4133	91.5761	25.8367
20140701	46.1251	46.1251	49.7733	46.1251	99.0633	46.1251
20140702	46.5558	46.3383	46.9792	50.1167	99.7858	46.3383
20140703	44.7112	44.7112	46.0037	50.9304	81.105	44.7112
20140704	45.4837	45.0812	47.9262	45.0812	75.95	45.0812
20140705	36.316	36.316	36.316	41.7935	88.6025	36.316
20140706	31.9965	31.9965	31.9965	40.6222	83.263	31.9965
20140707	50.0519	49.609	50.0519	50.9915	104.903	49.609
20140708	47.855	36.3346	50.6492	36.3346	87.2925	33.6263
20140709	32.9675	31.095	48.4883	31.095	99.4783	31.095
20140710	43.4501	38.1208	45.7859	38.1208	98.1892	38.1208
20140711	42.4364	42.4364	42.4364	42.4364	87.805	42.4364
20140712	40.4208	40.4208	40.4208	40.4208	89.9942	40.4208
20140713	31.7625	30.2517	31.7625	30.2517	71.6508	30.2517
20140714	45.7029	45.5054	45.7379	45.5054	103.27	45.2221
20140715	42.3063	42.3063	42.5596	51.2042	102.176	42.3063
20140716	40.1342	39.835	41.6404	39.835	103.098	39.835
20140717	41.6021	41.6021	41.8925	48.6929	103.27	41.6021
20140718	41.3958	41.3958	42.4009	114.941	103.268	41.3342
20140719	33.3475	33.3475	33.3475	33.3475	102.253	33.3475
20140720	36.1075	36.1075	36.1075	36.1975	95.9635	36.1075
20140721	42.6928	42.2645	46.3134	42.2645	103.269	42.2645
20140722	44.4494	44.4494	44.7682	44.4494	98.3071	44.4494
20140723	48.4263	48.4263	48.4263	48.4263	102.137	48.4263
20140724	47.845	47.845	47.845	54.0275	103.269	47.845
20140725	45.7617	45.7617	45.7617	58.5567	103.27	45.7617
20140726	43.4058	43.4058	43.4058	49.73	97.3742	43.4058
20140727	30.1198	30.1623	30.1198	30.1623	90.1458	30.1623
20140728	48.9248	48.9248	48.9248	48.9248	103.27	48.9248
20140729	48.5875	48.475	48.7533	48.475	103.27	48.475
20140730	42.1233	41.8083	45.8575	41.8083	103.275	41.8083
20140731	45.3458	45.3458	45.5633	45.3458	103.261	45.3458
20140801	44.9081	44.9081	45.1256	44.9081	103.268	44.9081
20140802	32.6617	32.6617	32.6617	33.5642	103.267	32.6617
20140803	27.8485	27.8485	27.1815	34.6452	103.267	27.8485
20140804	42.2492	42.2492	42.2492	53.6308	103.28	42.2492
20140805	44.0232	44.0232	44.0232	52.8625	103.279	44.0232
20140806	38.89	38.89	38.89	46.1417	103.272	38.89
20140807	40.2517	40.2517	40.2517	42.1449	103.274	40.2517
20140808	37.851	37.851	37.851	37.991	117.271	37.851
20140809	32.5268	32.5268	31.2236	32.8734	123.65	32.5268
20140810	37.5108	37.5108	37.5108	38.7083	98.6767	37.5108
20140811	39.8808	39.8808	39.8808	39.8808	105.048	39.8808
20140812	40.1352	40.1352	40.1352	40.1352	105.138	40.1352
20140813	41.4285	41.4285	41.4285	41.5593	103.267	41.4285
20140814	35.2659	35.1459	35.2659	35.1459	103.267	35.1459
20140815	27.4017	27.4017	29.4867	27.775	86.13	27.4017
20140816	37.3367	37.3367	36.7201	37.3367	98.6925	37.3367
20140817	25.7521	25.7521	25.7521	26.9229	86.9434	25.7521
20140818	41.0355	41.0355	40.1022	41.0355	105.049	41.0355
20140819	40.8422	40.8422	40.8422	40.8422	103.263	40.8422
20140820	37.8612	37.8612	37.8612	37.8612	103.259	37.8612
20140821	39.9121	39.8327	39.9121	39.8327	103.262	38.6483
20140822	40.1549	40.0174	40.1549	40.0174	102.551	40.0174
20140823	37.3887	37.3887	37.3887	37.5162	111.752	37.3887
20140824	28.7095	28.7095	28.7095	28.7095	82.2514	28.7095
20140825	45.8708	44.405	45.9533	44.405	118.095	44.405
20140826	49.3608	42.1475	49.9542	42.1475	119.764	42.1475
20140827	46.6167	28.275	47.2	28.275	118.098	28.275
20140828	52.9693	47.3842	53.1459	47.3842	118.094	47.3842
20140829	48.7297	47.0065	48.7297	47.0065	118.093	47.0065
20140830	44.8839	44.8839	44.8839	44.8839	100.562	44.8839
20140831	42.3875	42.5542	42.3875	42.5542	81.4933	42.5542
20140901	50.8417	50.8417	51.0192	50.8417	78.875	50.8417
20140902	51.6472	51.6472	52.8339	51.6472	59.2217	51.6472
20140903	65.4805	65.4805	65.4805	65.4805	87.3458	65.4805
20140904	58.5543	58.5543	58.5543	58.5543	96.1108	58.5543
20140905	55.6261	55.6261	57.5392	55.6261	79.25	55.6261
20140906	46.5881	46.5881	46.8731	46.5881	76.0358	46.5881
20140907	42.1575	42.1575	42.6767	42.1575	76.0925	42.1575
20140908	51.52	51.52	51.6933	51.52	101.363	51.52
20140909	52.7842	52.6167	55.1067	52.6167	90.5625	52.6167
20140910	51.455	51.455	71.3204	51.455	85.2733	51.455
20140911	51.51	51.4317	64.9549	51.4317	81.8225	51.4317
20140912	52.6117	52.6117	60.1223	52.6117	84.7217	52.6117
20140913	42.6637	42.6637	45.3692	42.6637	73.7017	42.6637
20140914	40.5283	40.5283	40.5283	40.5283	71.0258	40.5283
20140915	54.9975	54.5308	55.0867	54.5308	95.5317	52.2667
20140916	59.009	59.009	59.5882	59.009	94.7417	55.765
20140917	53.0167	52.9975	58.3875	52.9975	100.148	52.9975
20140918	57.3875	56.15	58.9767	56.15	89.3892	55.25
20140919	56.1293	56.1293	61.7892	56.1293	69.175	54.4743
20140920	49.7342	49.7342	49.7342	49.7342	98.2375	49.7333
20140921	43.8153	43.447	44.3353	43.447	88.2183	42.8036
20140922	77.1506	41.9592	77.1506	41.9592	89.8267	41.9592
20140923	66.9875	41.1492	66.9875	41.1492	100.137	41.1492
20140924	66.6959	57.5933	68.4292	57.5933	89.7575	57.5933
20140925	64.5008	56.7342	64.5008	56.7342	102.925	56.7342
20140926	62.9705	41.3975	62.9705	41.3975	97.3383	41.3975
20140927	62.9401	18.5275	62.9401	18.5275	62.1058	18.5275
20140928	51.1181	38.0858	51.1181	38.0858	83.3142	38.0858
20140929	92.3675	87.625	92.3675	87.625	101.902	87.625
20140930	79.5512	42.9133	79.5512	42.9133	82.4117	42.9133
20141001	82.5083	47.2334	82.5083	47.2334	76.995	47.2334
20141002	74.5508	66.5783	74.5508	66.5783	89.695	66.5783
20141003	66.6158	52.0667	66.6158	52.0667	103.253	52.0667
20141004	56.0519	56.0519	56.0519	56.0519	97.0075	56.0519
20141005	47.4558	47.4558	47.4558	47.4558	90.2892	47.4558
20141006	74.0218	65.1892	74.0218	65.1892	101.258	65.1892
20141007	78.0908	66.1724	78.0908	66.1724	87.805	66.1724
20141008	74.3586	74.3586	84.2903	74.3586	89.6725	74.3586
20141009	80.2586	63.5476	80.2586	63.5476	83.3533	63.5476
20141010	65.4976	65.4976	67.7718	65.4976	87.2869	65.4976
20141011	57.3752	57.3752	61.3927	57.3752	80.635	57.3752
20141012	48.9257	48.9257	53.3372	48.9257	70.7108	48.9257
20141013	68.6133	68.6133	68.7725	68.6133	88.0317	68.6133
20141014	63.9362	63.9362	63.9362	63.9362	63.6689	57.4979
20141015	62.3481	62.3481	62.0864	62.3481	69.0558	51.7383
20141016	59.3074	59.3074	59.3074	59.3074	104.59	52.9792
20141017	59.6608	59.6608	59.5058	59.6608	104.59	56.3183
20141018	53.7985	53.7985	52.0135	53.7985	103.439	53.7985
20141019	42.6391	42.6391	39.7258	42.6391	104.924	42.6391
20141020	74.9707	74.9707	70.1349	74.9707	104.643	69.5374
20141021	68.27	68.27	72.8657	68.27	104.846	47.1358
20141022	55.94	55.94	66.4258	55.94	69.2733	39.655
20141023	59.1557	59.1557	66.7007	59.1557	70.725	45.5735
20141024	59.2818	59.2818	60.6109	59.2818	81.3958	46.7335
20141025	48.2672	48.2672	48.2672	48.2672	129.137	35.8567
20141026	30.3167	30.3167	30.3167	30.3167	111.267	30.3167
20141027	64.7173	64.7173	64.7173	64.7173	123.453	61.9552
20141028	62.9117	62.9117	66.23	62.9117	122.251	60.8567
20141029	74.9924	74.9924	72.0224	74.9924	115.4	71.7945
20141030	77.0845	77.0845	75.6486	77.0845	124.454	67.165
20141031	68.7544	68.7544	68.7544	68.7544	111.979	43.4561
20141101	48.0833	48.0833	48.0833	48.0833	75.4433	48.0833
20141102	52.4518	52.4518	52.4518	52.4518	76.0717	52.4518
20141103	67.8763	67.8763	67.8763	67.8763	82.4242	67.8763
20141104	67.1667	64.5233	67.1667	64.5233	57.9025	64.5233
20141105	64.2217	64.2217	64.2217	64.2217	55.81	48.9883
20141106	64.4192	64.4192	64.4192	64.4192	53.6383	53.3833
20141107	65.0479	65.0479	65.0479	65.0479	73.3633	49.3979
20141108	54.1058	54.1058	51.9142	54.1058	72.815	54.1058
20141109	38.5392	38.5392	38.5392	38.5392	73.1775	38.5392
20141110	75.3634	75.3634	75.3634	75.3634	83.6842	75.255
20141111	73.0375	73.0375	72.5367	73.0375	50.3908	69.4783
20141112	68.1921	68.1921	68.1921	68.1921	78.5625	68.1921
20141113	65.8375	65.8375	63.8092	65.8375	62.6125	65.8375
20141114	61.1517	61.1517	60.4825	61.1517	95.3501	61.1517
20141115	49.7052	49.7052	46.8427	49.7052	69.7758	49.7052
20141116	42.0328	42.0328	40.2436	42.0328	67.2742	42.0328
20141117	61.39	61.39	59.3283	61.39	85.5683	61.39
20141118	60.4017	60.4017	60.3417	60.4017	98.6533	60.4017
20141119	70.4114	70.4114	64.7024	70.4114	86.24	69.2998
20141120	63.7134	63.7134	61.2296	63.7134	85.8783	61.6129
20141121	64.2189	64.353	59.8733	64.353	88.4975	62.9089
20141122	58.4329	59.7377	47.4442	59.7377	80.59	59.7377
20141123	50.2942	51.4883	43.1525	51.4883	76.1683	51.4883
20141124	67.7033	69.8858	62.0292	69.8858	87.17	69.6775
20141125	71.8517	71.8517	65.6133	71.8517	85.9867	71.8517
20141126	74.6308	74.6308	72.3475	74.6308	101.558	74.4625
20141127	70.5725	70.5725	69.1242	70.5725	96.1683	70.5725
20141128	68.1183	68.1183	67.6175	68.1183	63.2675	66.3308
20141129	61.5567	61.5567	54.8267	61.5567	68.4425	61.5567
20141130	43.8833	47.9833	43.54	47.9833	25.8375	47.9833
20141201	67.3144	67.3144	67.3144	67.3144	69.5825	67.3144
20141202	74.5742	74.5742	74.2858	74.5742	91.84	74.5742
20141203	77.3641	77.3641	71.7542	77.3641	94.8333	77.3641
20141204	77.8618	77.8618	72.43	77.8618	101.947	77.8618
20141205	75.4037	75.4037	70.0283	75.4037	105.625	75.4037
20141206	62.5366	62.5366	57.61	62.5366	83.2017	62.5366
20141207	66.2135	66.2135	62.5685	66.2135	100.268	66.2135
20141208	60.3124	60.3124	60.3124	60.3124	70.24	60.3124
20141209	71.6983	71.6983	71.6983	71.6983	102.881	71.6983
20141210	67.6596	67.6596	63.1943	67.6596	77.065	67.6596
20141211	70.387	70.387	68.2495	70.387	100.413	70.387
20141212	78.4878	78.4878	68.1757	78.4878	94.3508	78.4878
20141213	62.7767	62.7767	61.2717	62.7767	96.2508	62.7767
20141214	55.3888	56.4113	52.0675	56.4113	76.1558	56.4113
20141215	76.635	76.635	67.8622	76.635	95.94	76.635
20141216	75.1617	75.1617	72.7656	75.1617	91.6867	75.1617
20141217	73.6451	73.6451	70.3568	73.6451	105.422	73.6451
20141218	70.598	70.598	65.4722	70.598	108.733	70.598
20141219	69.0452	72.5777	59.9992	72.5777	108.937	72.5777
20141220	63.9652	63.9652	63.7277	63.9652	98.1792	63.9652
20141221	57.1667	57.1667	57.1667	57.1667	88.2067	57.1667
20141222	67.6081	67.6081	66.3823	67.6081	101.88	67.6081
20141223	62.2135	62.2135	61.756	62.2135	99.3117	62.2135
20141224	63.0406	63.0406	63.0406	63.0406	109.829	63.0406
20141225	48.12	48.12	48.0175	48.12	74.9658	48.12
20141226	48.3392	48.3392	48.3392	48.3392	79.25	48.3392
20141227	68.9344	68.9344	68.9344	68.9344	94.1517	68.9344
20141228	54.9008	54.9008	54.9008	54.9008	53.6625	54.9008
20141229	60.124	60.124	59.8631	60.124	73.5258	60.124
20141230	64.9675	64.9675	64.9675	64.9675	73.4542	63.3083
20141231	67.387	67.387	67.387	67.387	90.1375	67.387

## Sheet: 2013
Data/Date (YYYYMMDD)	CNOR (Central northern)	CSUD (Central Southern)	NORD (North)	SARD (Sardinia)	SICI (Sicily)	SUD (South)
20130101	55.7725	55.7725	55.7725	55.7725	96.1683	55.7725
20130102	72.965	72.2117	72.965	72.2117	92.9242	72.2117
20130103	70.9658	70.9425	70.9658	70.9425	100.814	70.9425
20130104	68.0081	68.0081	68.0081	68.0081	98.9075	68.0081
20130105	55.3386	54.0242	55.8744	54.0242	91.0742	54.0242
20130106	58.8142	41.8033	58.8142	41.8033	73.885	41.8033
20130107	70.7817	69.5417	70.7817	69.5417	100.654	66.3383
20130108	71.3983	71.3117	71.3983	71.3117	104.566	70.385
20130109	74.6861	74.6778	74.6861	74.6778	105.334	74.6778
20130110	74.9206	72.9114	74.9206	72.9114	102.009	69.2481
20130111	72.6919	68.4219	72.6919	68.4219	87.1875	66.1202
20130112	69.1783	69.1783	68.5958	69.1783	90.4525	69.1783
20130113	56.3892	55.9567	56.3892	55.9567	82.105	55.9567
20130114	81.4775	68.345	81.4775	68.345	102.009	66.7567
20130115	79.0368	72.0308	79.0368	72.0308	102.01	72.0308
20130116	77.5629	59.8467	77.5629	59.8467	93.3733	59.4125
20130117	85.5533	85.2208	85.5533	85.2208	102.008	85.2208
20130118	85.625	76.0558	85.625	76.0558	93.885	76.0558
20130119	67.1033	67.1033	67.1033	67.1033	96.01	67.1033
20130120	58.5836	58.5836	58.5836	58.5836	81.9533	58.5836
20130121	72.7167	71.5342	72.7167	71.5342	98.8333	69.7008
20130122	70.2125	51.04	72.8658	51.04	94.2067	49.3675
20130123	76.2267	76.1225	76.2267	76.1225	102.008	76.0392
20130124	78.4175	78.4175	78.4175	78.4175	102.008	78.4175
20130125	72.3133	70.3066	72.5474	70.3066	102.009	70.3066
20130126	63.385	63.385	63.385	63.385	102.166	63.385
20130127	60.7142	60.7142	58.8642	60.7142	102.009	60.7142
20130128	70.6892	70.6892	70.6892	91.0475	103.105	68.6825
20130129	71.5733	71.5733	71.5733	73.8417	102.009	63.61
20130130	68.9684	68.9684	68.9684	68.9684	103.558	58.686
20130131	69.7533	70.2275	69.7533	70.2275	103.556	70.2275
20130201	63.9567	63.0817	65.7242	63.0817	102.01	63.0817
20130202	51.2129	47.2554	55.8033	47.2554	81.4987	47.2554
20130203	49.6633	49.6633	49.6633	49.6633	89.7767	49.6633
20130204	66.4975	66.53	66.4975	66.53	102.007	66.53
20130205	65.5158	64.8658	66.845	64.8658	102.02	64.7983
20130206	65.565	64.5683	66.8733	64.5683	102.009	60.8225
20130207	73.2642	73.2642	73.2642	73.2642	102.011	70.8533
20130208	68.98	68.98	68.98	68.98	96.2858	67.3425
20130209	67.3908	67.9183	67.3908	67.9183	102.929	67.9183
20130210	58.488	58.488	58.488	58.488	97.3183	58.488
20130211	70.4483	63.055	70.4483	63.055	88.0383	55.3175
20130212	70.5777	70.4944	70.5777	70.4944	103.27	67.7092
20130213	71.2725	69.558	71.2725	69.558	106.106	65.6217
20130214	66.8683	64.2784	66.8683	64.2784	103.277	63.8176
20130215	67.5225	67.325	67.5225	67.325	103.278	62.5725
20130216	62.5292	62.5292	62.5292	62.5292	87.2258	62.5292
20130217	50.2008	50.2008	50.2008	50.2008	97.3608	50.2008
20130218	75.0008	75.0008	74.0275	75.0008	103.582	75.0008
20130219	67.54	67.54	68.1025	67.54	103.582	64.7742
20130220	73.1833	73.1833	73.2092	73.1833	102.02	66.9167
20130221	67.46	67.46	68.7667	67.46	100.043	66.6417
20130222	67.3425	67.3425	67.3425	67.3425	93.7733	61.4258
20130223	60.4402	58.8769	60.4402	58.8769	70.8275	58.8769
20130224	59.19	58.3492	59.19	58.3492	98.005	58.3492
20130225	69.2867	68.4358	69.2867	68.4358	103.289	68.4358
20130226	75.9108	75.9108	75.9108	75.9108	103.289	71.5583
20130227	72.1048	72.1048	72.2715	72.1048	103.296	52.7858
20130228	65.0975	65.0975	66.6992	65.0975	104.556	60.9167
20130301	61.2117	61.2117	66.1467	62.3067	69.7925	55.5283
20130302	53.9375	53.4417	60.6875	63.3039	104.099	53.4417
20130303	49.1283	49.1283	48.6508	103.737	94.2294	49.1283
20130304	65.7692	65.07	69.1483	74.9365	102.838	65.07
20130305	62.2489	61.1471	66.5922	62.8208	71.3458	60.285
20130306	72.6858	65.8333	73.3375	201.452	62.8283	48.0867
20130307	69.0533	69.0533	69.0533	115.051	102.845	69.0533
20130308	67.03	64.63	67.795	67.3817	102.013	51.74
20130309	51.866	51.866	56.3502	57.3558	67.8208	51.866
20130310	34.6908	34.23	34.6908	34.23	80.4225	34.23
20130311	65.8858	54.0117	71.5808	54.0117	82.1442	47.5567
20130312	72.4131	72.4131	72.6181	73.7156	69.9458	51.3416
20130313	72.5517	72.5517	80.2567	72.5517	60.2417	53.925
20130314	62.2092	61.63	86.5333	61.63	31.0142	53.2583
20130315	57.5269	57.5269	73.7728	57.5269	55.5442	47.3307
20130316	46.6542	46.6542	53.9667	46.6542	79.3317	44.3292
20130317	39.636	39.636	39.636	39.636	49.2492	39.636
20130318	71.0517	71.0517	72.6392	71.0517	56.1667	31.2342
20130319	61.2858	61.2858	69.3492	76.5592	68.3	29.1958
20130320	70.4675	70.4675	70.4675	70.4675	93.5642	60.0758
20130321	65.47	65.47	70.5333	65.47	12.5251	10.7751
20130322	68.1758	68.1758	68.1758	70.7383	104.084	55.6983
20130323	54.6358	54.6358	75.9492	54.6358	64.2558	53.0767
20130324	59.1492	49.4983	64.5233	49.4983	28.085	23.1542
20130325	76.6767	75.0383	80.7558	75.0383	58.8225	44.9567
20130326	61.9542	61.1583	75.8142	61.1583	59.4808	44.2617
20130327	75.4533	75.1208	76.9942	75.1208	93.9325	67.2875
20130328	82.13	82.13	82.13	82.13	100.427	67.7283
20130329	72.2092	66.4692	79.97	66.4692	91.09	40.33
20130330	60.4642	47.2075	78.6017	47.2075	71.7617	47.2075
20130331	55.3942	31.2175	64.1017	31.2175	46.5592	28.8958
20130401	45.0442	39.9825	59.6825	39.9825	34.2308	39.9825
20130402	69.17	63.8817	95.4175	63.8817	65.54	59.9292
20130403	60.7979	58.0688	89.7558	58.0688	56.3871	57.9188
20130404	64.6808	63.4417	75.1533	63.4417	65.2633	63.0375
20130405	56.5236	53.5527	71.4608	53.5527	80.3542	41.8258
20130406	44.5267	44.5267	63.6017	44.5267	85.875	44.5267
20130407	20.5642	18.0033	48.9025	18.0033	57.5802	18.0033
20130408	58.96	58.96	91.3695	58.96	85.8675	58.96
20130409	55.7756	55.7756	78.2256	55.7756	87.8916	42.9975
20130410	54.9305	54.9305	71.7249	54.9305	95.1932	47.3517
20130411	60.0032	60.0032	68.4483	60.0032	108.261	46.0783
20130412	57.3758	57.3758	71.6208	57.3758	56.185	24.6033
20130413	48.83	48.83	55.5392	48.83	128.653	35.4625
20130414	17.5992	17.5992	17.5992	17.5992	90.4317	17.5992
20130415	66.3375	66.3375	66.3375	66.3375	84.68	35.185
20130416	65.0079	65.0079	65.0079	65.0079	85.0409	47.4671
20130417	54.5205	54.5205	54.5205	54.5205	79.585	28.91
20130418	53.4848	53.4848	53.4848	53.4848	78.53	44.0715
20130419	62.4283	62.4283	63.5925	62.4283	79.8142	45.8942
20130420	53.491	53.491	55.1635	53.491	80.1058	53.491
20130421	13.5139	13.5139	13.5139	13.5139	91.505	13.5139
20130422	66.0758	66.0758	66.0758	66.0758	122.226	61.5167
20130423	57.7279	57.7279	57.7279	57.7279	91.1302	57.7279
20130424	43.13	43.13	49.5567	43.13	35.33	40.6842
20130425	29.1575	29.1575	32.195	29.1575	18.0917	29.1575
20130426	75.6775	75.6775	75.6775	75.6775	72.4225	48.1883
20130427	45.8137	45.8137	51.3604	45.8137	84.1325	45.8137
20130428	27.2692	27.2692	27.2692	27.2692	58.3025	27.2692
20130429	75.0308	75.0308	89.7575	75.0308	50.7225	56.45
20130430	78.5467	78.5467	80.5042	78.5467	58.6942	55.28
20130501	15.6117	15.6117	15.6117	26.5508	41.9692	15.6117
20130502	73.8192	73.8192	76.6408	73.8192	109.942	73.2317
20130503	70.296	70.296	71.7035	70.296	107.232	70.296
20130504	46.4942	46.4942	46.4942	46.4942	83.3804	46.4942
20130505	26.4183	26.4183	26.4183	26.4183	78.8317	26.4183
20130506	74.5817	74.5817	74.5817	74.5817	102.568	72.3275
20130507	64.0255	64.0255	64.0255	64.0255	122.879	64.0255
20130508	61.6833	61.6833	61.2533	61.6833	88.7617	61.6833
20130509	46.5862	46.722	46.5862	46.722	84.1625	46.722
20130510	63.1804	63.1804	63.1804	63.1804	128.185	52.6917
20130511	38.6384	38.6384	38.6384	38.6384	81.4442	38.6384
20130512	19.0238	19.0238	19.0238	19.0238	31.8558	19.0238
20130513	60.6642	60.6642	60.6642	61.8983	50.7542	45.8
20130514	58.0302	58.0302	57.0435	59.8085	86.7408	51.2075
20130515	62.207	62.207	62.207	62.4353	74.7058	46.0123
20130516	78.9983	78.9983	78.9983	78.9983	49.3008	35.2592
20130517	66.86	66.86	66.86	66.86	84.2525	26.6783
20130518	33.1208	33.1208	34.6825	33.1208	34.8842	33.1208
20130519	8.37988	6.47083	8.78917	6.47083	36.6675	6.47083
20130520	52.2467	52.2467	48.2467	77.4817	80.9367	52.2467
20130521	57.6675	57.6675	56.1116	92.09	63.5583	56.3708
20130522	59.4642	59.4642	59.2449	59.4642	50.0483	59.4642
20130523	56.5383	56.5383	56.5383	56.5383	39.4717	53.6967
20130524	37.7383	36.6642	59.4008	36.6642	58.9175	36.1633
20130525	42.9392	37.3467	46.1642	37.3467	70.0767	37.3467
20130526	12.5383	10.3781	15.7583	10.3781	28.0115	10.3781
20130527	69.8317	69.8317	69.8317	70.5292	69.79	28.2383
20130528	68.515	68.515	68.1909	87.6509	65.4558	57.4675
20130529	58.4325	58.4325	65.7983	72.5984	58.75	30.3876
20130530	67.1592	65.2375	67.1592	79.7375	69.55	41.2317
20130531	63.4605	61.9622	63.4605	61.9622	71.8392	21.475
20130601	40.6683	40.6683	40.6683	40.6683	51.5542	40.6683
20130602	13.0067	13.0067	13.0067	13.0067	37.2875	13.0067
20130603	62.4204	62.4204	62.4204	62.4204	71.96	62.4204
20130604	62.9324	62.9324	62.9324	62.9324	89.4825	62.9324
20130605	65.3035	65.3035	65.3035	65.3035	86.0683	65.3035
20130606	57.7014	57.7014	57.6055	57.7014	84.1492	57.7014
20130607	48.8411	48.8411	48.8411	48.8411	79.1058	48.8411
20130608	33.2511	33.2511	32.5011	33.2511	86.4783	33.2511
20130609	25.214	25.214	25.214	25.214	51.2875	25.214
20130610	59.5837	59.5837	59.5837	59.5837	77.2175	59.5837
20130611	52.3893	52.3893	52.3893	52.3893	48.9358	52.3893
20130612	41.8667	40.5683	42.5583	40.5683	57.6008	40.5683
20130613	38.8626	38.3718	40.7251	38.3718	72.6717	38.3718
20130614	55.6983	55.6983	57.2926	55.6983	87.0575	55.6983
20130615	36.5768	36.5768	36.5768	36.5768	80.9375	36.5768
20130616	13.0883	13.0883	13.0883	13.0883	60.8767	13.0883
20130617	64.0087	64.0087	64.0087	64.0087	103.772	64.0087
20130618	62.9792	62.9792	62.9792	62.9792	102.993	62.9792
20130619	76.8936	76.8936	76.8936	76.8936	108.203	57.1158
20130620	78.1555	78.1555	78.1555	78.1555	102.788	71.0242
20130621	66.9245	66.9245	66.9245	66.9245	107.64	61.462
20130622	53.7814	53.7814	53.7814	53.7814	103.79	51.4081
20130623	8.15463	8.15463	8.15463	8.15463	103.617	8.15463
20130624	60.7133	47.245	60.7133	47.245	113.536	47.245
20130625	63.0168	63.0168	63.0168	63.0168	107.659	63.0168
20130626	64.4983	64.4983	64.4983	64.4983	107.663	64.4983
20130627	63.8367	63.8367	63.8367	63.8367	107.655	63.8367
20130628	63.8708	63.8708	63.8708	63.8708	107.657	63.8708
20130629	37.2201	37.2201	37.2201	37.2201	61.7125	37.2201
20130630	11.994	10.879	11.994	10.879	54.7267	10.879
20130701	71.8633	71.8633	71.8633	71.8633	113.142	71.8633
20130702	68.7033	68.7033	68.8342	68.7033	110.947	68.7033
20130703	56.7583	56.7583	68.9869	56.7583	111.28	56.7583
20130704	74.8266	74.8266	74.8266	74.8266	110.944	57.9808
20130705	56.3885	56.3885	67.7515	56.3885	110.943	56.3885
20130706	39.0213	39.0213	55.7153	39.0213	87.1775	39.0213
20130707	38.3687	38.3687	38.3687	38.3687	107.51	38.3687
20130708	65.8417	65.8417	65.8417	65.8417	110.931	65.8417
20130709	77.9617	77.9617	78.065	77.9617	110.937	77.9617
20130710	67.3917	67.3917	68.25	67.3917	96.095	67.3917
20130711	67.0058	66.4375	66.8143	66.4375	95.9125	66.4375
20130712	66.0332	66.02	68.3743	66.02	96.75	66.02
20130713	62.5148	62.5148	62.5148	62.5148	92.8483	62.5148
20130714	40.4991	40.4991	40.4991	40.4991	79.37	40.4991
20130715	62.0025	61.9775	63.0158	61.9775	106.379	61.9775
20130716	62.0901	61.2992	66.6627	61.2992	110.928	61.2592
20130717	65.6442	63.5517	67.0808	63.5517	102.624	63.5517
20130718	67.2967	67.0583	67.3	67.0583	75.5517	67.0583
20130719	69.4242	69.3917	69.4242	69.3917	105.799	69.3917
20130720	52.9392	52.9392	52.9392	52.9392	100.511	52.9392
20130721	39.7711	39.7711	39.7711	39.7711	94.8433	39.7711
20130722	62.5342	62.5342	62.5342	62.5342	110.931	55.3307
20130723	66.0892	66.0892	66.0892	66.0892	110.933	65.965
20130724	69.4316	69.4316	69.4316	69.4316	110.932	69.3908
20130725	71.6359	71.6359	71.6359	71.6359	110.536	71.1609
20130726	69.6233	69.6233	69.6233	69.6233	110.935	69.17
20130727	56.331	56.786	56.331	56.786	110.937	56.786
20130728	40.0871	40.0871	40.0046	40.0871	107.508	40.0871
20130729	80.9042	77.1167	80.9042	77.1167	110.935	77.1167
20130730	67.0592	67.0592	67.0592	67.0592	96.2842	67.0592
20130731	60.3777	59.7952	60.3777	59.7952	108.091	59.7552
20130801	58.0992	58.0992	58.0992	58.0992	110.933	58.0992
20130802	60.2058	60.2058	60.2058	60.2058	113.157	60.2058
20130803	59.6092	59.6092	59.6092	59.6092	111.434	59.6092
20130804	46.5429	46.5429	46.5429	46.5429	111.429	46.5429
20130805	65.5283	65.5283	65.5283	65.5283	111.437	65.5283
20130806	64.3825	64.3825	64.3825	64.3825	111.437	64.3825
20130807	66.7167	66.7167	66.7167	66.7167	112.803	66.7167
20130808	67.7705	67.7705	67.7705	67.7705	116.937	67.7705
20130809	60.2616	60.2616	60.2616	60.2616	111.447	60.2616
20130810	60.6142	60.6142	60.6142	60.6142	106.838	60.6142
20130811	33.8767	33.8767	33.8767	33.8767	111.426	33.8767
20130812	58.964	58.964	58.964	58.964	111.437	58.964
20130813	61.296	61.296	61.296	61.296	111.434	61.296
20130814	61.163	54.8389	62.5505	54.8389	111.431	54.8389
20130815	39.6083	39.6083	39.6083	39.6083	87.675	39.6083
20130816	55.3893	55.3768	56.8897	55.3768	111.429	55.3768
20130817	48.2149	48.2149	48.2149	48.2149	107.176	48.2149
20130818	48.8303	48.8303	48.8303	48.8303	95.175	48.8303
20130819	60.1017	60.1017	60.3975	60.1017	111.433	60.1017
20130820	62.8191	62.8191	62.8191	62.8191	111.434	62.8191
20130821	51.9358	50.3558	57.7192	50.3558	111.437	50.3558
20130822	58.4234	58.4234	58.4234	58.4234	111.437	58.4234
20130823	58.3653	58.3653	59.1762	58.3653	111.436	58.3653
20130824	46.4358	46.4358	60.0058	46.4358	113.004	46.4358
20130825	49.2053	38.0617	49.2053	38.0617	69.5042	38.0617
20130826	60.3428	60.2119	64.4967	60.2119	111.437	60.2119
20130827	64.1692	64.1692	64.1692	64.1692	95.7192	64.1692
20130828	49.9359	49.9042	62.9734	49.9042	111.437	49.9042
20130829	61.8079	61.8079	62.67	61.8079	111.437	61.8079
20130830	58.6676	58.6676	60.9067	58.6676	111.442	58.5593
20130831	50.4967	50.4967	50.4967	50.4967	111.437	50.4967
20130901	41.8458	41.8458	41.8458	41.8458	111.428	41.8458
20130902	64.8671	64.8671	66.3166	64.8671	111.431	64.8671
20130903	54.7225	54.7225	63.2424	54.7225	109.589	53.5933
20130904	60.7995	60.7995	64.9167	60.7995	103.928	54.9295
20130905	66.2252	66.2252	67.7252	66.2252	111.094	65.4935
20130906	60.4475	60.4475	68.5206	60.4475	111.432	57.9892
20130907	47.1208	47.1208	62.4627	47.1208	97.046	47.1208
20130908	52.055	52.055	52.055	52.055	104.252	52.055
20130909	66.5176	66.5176	67.1958	66.5176	102.004	65.5185
20130910	67.64	67.3067	74.1825	67.3067	100.928	62.4883
20130911	75.3694	64.0428	78.7792	64.0428	107.427	54.3767
20130912	64.065	60.5642	64.2975	60.5642	107.593	58.5733
20130913	63.7542	63.7542	63.8375	63.7542	80.4442	62.46
20130914	54.8106	54.8106	55.1524	54.8106	90.8433	54.8106
20130915	60.0442	53.04	60.0442	53.04	98.3533	48.1692
20130916	61.9606	54.3906	67.0989	54.3906	54.1842	48.7992
20130917	57.248	25.3875	69.1122	25.3875	46.3258	24.0233
20130918	59.3758	57.4217	67.5608	57.4217	65.56	57.4217
20130919	54.4032	51.5867	66.3532	51.5867	83.1792	51.4258
20130920	69.4517	69.4517	69.4517	69.4517	90.8158	69.4517
20130921	56.5412	56.5412	60.545	56.5412	92.1758	56.5412
20130922	44.6877	43.8677	44.9483	43.8677	83.7733	17.8933
20130923	55.5942	55.2617	66.1267	55.2617	79.6742	54.5617
20130924	62.6813	62.6813	68.1163	62.6813	88.8308	62.2547
20130925	66.8823	66.049	68.5041	66.049	86.2783	49.3608
20130926	60.2392	59.4175	66.535	59.4175	77.6983	58.78
20130927	58.189	58.189	64.9274	79.0807	86.015	57.7207
20130928	56.8401	56.8401	64.1701	56.8401	79.3433	50.7675
20130929	61.6594	58.5127	61.6594	58.5127	60.025	49.9433
20130930	71.1997	66.3183	72.7097	66.3183	76.2008	63.4075
20131001	62.1725	62.1725	67.7633	62.1725	110.009	60.845
20131002	68.8646	68.8646	69.8075	68.8646	160.436	63.6358
20131003	65.7558	65.7558	70.5616	65.7558	145.934	54.3158
20131004	69.1311	69.1311	70.5377	69.1311	121.456	66.3011
20131005	66.405	64.9808	67.5275	64.9808	88.8275	64.2625
20131006	63.1975	63.1975	63.1975	63.1975	120.126	63.1975
20131007	69.7917	69.625	70.1758	118.54	161.94	69.625
20131008	71.1817	71.1817	71.1817	119.847	158.46	71.1817
20131009	69.5077	68.1518	69.8827	70.9293	136.748	67.0135
20131010	63.8783	57.6319	69.6425	57.6319	136.877	55.3825
20131011	67.9609	67.9584	69	67.9584	124.016	65.4626
20131012	60.785	60.785	66.3167	60.785	84.14	60.735
20131013	54.3303	54.3303	54.3303	54.3303	114.313	54.3303
20131014	70.87	61.7683	70.87	62.0375	102.331	61.7683
20131015	68.6033	56.6883	68.6033	57.125	89.2358	56.6883
20131016	67.2452	42.3183	67.2452	34.7867	50.1992	42.3183
20131017	69.6017	49.7391	69.6017	66.4266	76.1267	46.9166
20131018	70.5133	70.5133	70.5133	163.492	92.0333	70.5133
20131019	61.3625	61.4425	57.2258	69.3175	71.4083	61.4425
20131020	46.9283	46.9283	46.9283	46.9283	46.3908	46.9283
20131021	71.3867	71.3867	71.3867	71.3867	88.4272	68.8163
20131022	70.5007	70.5007	70.5007	70.5007	96.835	66.0649
20131023	68.1831	68.1831	68.7783	68.1831	85.0133	61.7983
20131024	67.2562	67.2562	67.2562	67.2562	82.1175	60.3525
20131025	62.406	62.2094	64.5027	62.2094	92.0458	62.2094
20131026	52.2958	54.02	50.0425	54.02	80.8308	54.02
20131027	24.3708	24.3708	24.3708	24.3708	75.8742	24.3708
20131028	64.9771	64.9771	64.9771	64.9771	90.5533	56.4527
20131029	65.2624	65.2624	65.2624	65.2624	78.4867	59.8732
20131030	68.6541	68.6541	66.7532	68.6541	72.8817	66.6407
20131031	66.0517	66.0517	66.0517	66.0517	73.6733	65.18
20131101	56.8983	56.8983	56.8983	56.8983	90.4	56.8983
20131102	62.2281	61.5225	65.3556	61.5225	86.4783	61.5225
20131103	53.4617	23.81	53.4617	23.81	100.2	23.81
20131104	66.0267	66.0267	66.1492	66.0267	83.3042	66.0267
20131105	76.7433	76.7433	76.7433	76.7433	80.5733	76.7433
20131106	70.5925	70.5925	66.7192	70.5925	76.8283	70.5925
20131107	69.303	69.303	69.303	69.303	95.6108	69.303
20131108	75.5875	67.6754	75.5875	67.6754	90.9358	67.6754
20131109	48.0946	48.0946	48.0946	48.0946	76.5967	48.0946
20131110	55.2198	50.8665	55.2198	50.8665	65.7767	50.8665
20131111	71.7318	69.3934	71.7318	69.3934	62.7533	69.3934
20131112	69.07	73.2156	69.07	73.2156	79.8833	73.2156
20131113	70.9259	70.5117	70.9259	70.5117	105.851	70.5117
20131114	69.2375	72.8525	69.2375	72.8525	95.3125	72.8525
20131115	72.0593	70.7343	72.0593	70.7343	104.868	70.7343
20131116	63.7552	66.0069	63.7552	66.0069	109.705	66.0069
20131117	56.3273	58.1683	56.3273	58.1683	79.2242	58.1683
20131118	75.8	52.8592	75.8	52.8592	39.1183	52.8592
20131119	74.4322	61.0342	74.4322	61.0342	70.4533	61.0342
20131120	73.4075	38.7369	73.4075	38.7369	94.6342	38.7369
20131121	73.74	71.4058	73.74	71.4058	91.1133	71.4058
20131122	72.0499	67.4533	72.0499	67.4533	63.8054	67.4533
20131123	60.4842	42.8851	60.4842	42.8851	55.2225	42.8851
20131124	51.9642	63.308	51.9642	63.308	67.0909	63.308
20131125	71.7975	57.3445	71.7975	57.3445	99.5692	57.3445
20131126	74.7619	74.9102	74.7619	74.9102	47.7658	55.0167
20131127	83.0875	90.355	83.0875	90.355	102.191	90.1225
20131128	81.7608	84.6783	81.7608	84.6783	103.277	84.6783
20131129	76.5608	80.0667	76.5608	80.0667	103.574	80.0667
20131130	73.9525	77.5841	73.9525	77.5841	101.167	77.5841
20131201	60.3904	50.6003	60.3904	50.6003	91.1683	50.6003
20131202	85.2	84.4008	85.2	84.4008	104.586	78.2675
20131203	88.9329	82.4796	88.9329	82.4796	106.6	76.0625
20131204	89.3817	88.9258	89.3817	88.9258	103.277	83.4175
20131205	87.7556	86.0739	87.7556	86.0739	106.203	76.4614
20131206	83.9021	62.815	83.9021	62.815	103.267	46.6617
20131207	96.961	61.5983	96.961	61.5983	103.268	57.4192
20131208	75.4127	59.1842	75.4127	59.1842	92.135	59.1842
20131209	88.9383	88.3658	88.9383	88.3658	102.177	84.0542
20131210	86.3655	67.5442	86.3655	67.5442	115.349	53.6717
20131211	84.7233	81.1225	84.7233	81.1225	107.077	80.155
20131212	89.4949	89.4949	89.4949	89.4949	103.787	84.7993
20131213	83.0866	83.0866	83.0866	83.0866	103.389	83.0733
20131214	78.0596	78.0596	78.0596	78.0596	103.679	78.0596
20131215	67.4852	67.4852	67.4852	67.4852	103.687	67.4852
20131216	74.1834	74.1834	75.4776	74.1834	104.974	64.2347
20131217	79.0925	79.0925	79.0925	79.0925	107.247	67.4367
20131218	79.5375	78.615	79.5375	78.615	103.477	78.615
20131219	72.5921	68.9983	75.2313	68.9983	103.348	68.9983
20131220	74.7275	74.7275	74.7275	74.7275	100.744	74.7275
20131221	67.6501	67.6501	67.6501	67.6501	94.3425	67.6501
20131222	76.1494	76.1494	76.1494	76.1494	100.948	76.1494
20131223	78.6214	78.6214	78.6214	78.6214	103.262	78.6214
20131224	72.5683	72.5683	72.8717	72.5683	101.861	72.5683
20131225	56.2483	50.6167	56.2483	50.6167	55.221	50.6167
20131226	56.7342	38.5658	56.7342	38.5658	43.7675	38.5658
20131227	74.1383	74.1383	74.1383	74.1383	100.579	61.68
20131228	71.6117	71.6117	71.6117	71.6117	103.176	60.2888
20131229	61.9918	61.9918	61.9918	61.9918	103.685	60.8745
20131230	68.4049	68.4049	68.9858	68.4049	103.26	68.4049
20131231	65.3245	65.3245	65.3245	65.3245	100.511	65.3245

## Sheet: 2012
Data/Date (YYYYMMDD)	CNOR (Central northern)	CSUD (Central Southern)	NORD (North)	SARD (Sardinia)	SICI (Sicily)	SUD (South)
20120101	67.4967	67.4967	67.4967	67.4967	93.6408	67.4967
20120102	87.555	87.555	87.555	87.555	120.797	87.555
20120103	89.615	89.615	89.615	89.615	114.097	89.3358
20120104	87.6525	87.6525	87.6525	87.6525	113.983	87.6525
20120105	95.7617	95.7617	95.7617	95.7617	108.312	90.2325
20120106	67.21	67.21	67.21	67.21	100.169	43.1067
20120107	92.7392	90.985	92.7392	90.985	104.923	90.985
20120108	84.3142	84.3142	84.3142	84.3142	95.6425	84.3142
20120109	84.6308	84.6308	84.6308	84.6308	121.034	84.6308
20120110	90.2175	90.2175	90.2175	90.2175	114.6	89.625
20120111	93.1017	93.1017	93.1017	93.1017	117.393	88.8525
20120112	94.78	94.78	94.78	94.78	119.263	93.9467
20120113	82.9758	82.9758	82.9758	82.9758	119.047	82.9758
20120114	73.0725	73.0725	73.0725	73.0725	114.571	73.0725
20120115	69.5133	69.5133	69.5133	69.5133	126.978	69.5133
20120116	88.88	88.88	88.88	88.88	114.197	88.555
20120117	94.4542	94.4542	94.4542	94.4542	125.546	92.8583
20120118	100.147	100.147	100.147	100.147	117.757	99.49
20120119	98.9984	98.9984	98.9984	98.9984	117.372	92.2958
20120120	88.745	88.745	88.745	88.745	107.103	83.1983
20120121	86.5817	86.5817	86.5817	86.5817	96.015	86.5817
20120122	64.5767	64.5767	64.5767	64.5767	93.5092	64.5767
20120123	93.1708	93.1708	93.1708	93.1708	107.947	93.1708
20120124	94.5817	94.5817	94.5817	94.5817	107.103	94.5817
20120125	91.6833	91.6833	91.6833	91.6833	103.688	87.4808
20120126	93.3383	93.3383	93.3383	93.3383	125.01	92.8075
20120127	104.826	105.966	92.3767	105.966	120.952	105.966
20120128	82.7117	82.7117	82.7117	82.7117	109.332	82.7117
20120129	79.025	79.025	79.025	79.025	96.0283	79.025
20120130	90.1108	90.1108	90.1108	90.1108	110.435	86.1392
20120131	104.015	104.015	101.068	186.822	116.608	104.015
20120201	100.802	100.802	100.802	106.729	113.535	85.4142
20120202	101.678	101.678	101.493	101.678	111.205	87.7308
20120203	110.571	110.571	110.571	110.571	110.444	80.5633
20120204	80.3783	80.3783	80.3783	80.3783	96.0142	78.0792
20120205	73.9325	73.9325	73.9325	73.9325	96.0192	47.705
20120206	140.774	140.774	140.774	140.774	109.61	47.0083
20120207	136.562	136.562	136.562	136.562	113.304	114.128
20120208	172.109	157.839	172.109	157.839	112.701	85.95
20120209	184.424	151.486	184.424	151.486	114.972	102.252
20120210	183.919	180.013	183.919	180.013	133.461	139.985
20120211	99.4125	92.25	99.5175	92.25	101.687	92.0183
20120212	80.0883	80.0883	80.0883	92.6875	96.015	80.0883
20120213	138.845	138.129	138.845	138.129	112.847	96.3375
20120214	99.71	99.71	99.71	99.71	109.597	96.59
20120215	89.4117	89.4117	89.4117	89.4117	109.759	86.6758
20120216	88.9842	88.9842	88.9842	88.9842	107.324	87.5942
20120217	89.1483	89.1483	89.1483	89.1483	109.767	87.5125
20120218	84.4433	84.4433	84.4433	84.4433	101.248	84.4433
20120219	84.735	84.735	84.735	84.8167	96.0208	84.735
20120220	105.767	105.767	105.767	105.767	113.637	100.643
20120221	96.5883	96.5883	96.5883	96.5883	109.779	84.0492
20120222	84.9575	84.9575	84.9575	84.9575	109.771	79.5308
20120223	84.3992	84.3992	84.3992	84.3992	119.108	82.5442
20120224	91.2692	91.2692	91.2692	91.2692	114.254	90.06
20120225	71.5058	71.5058	71.5058	71.5058	102.837	68.8825
20120226	52.5392	52.5392	52.5392	54.1017	94.275	52.5392
20120227	89.9533	89.9533	89.9533	97.8692	86.5117	61.8117
20120228	85.2858	85.2858	84.9458	93.785	111.139	85.2183
20120229	87.9842	87.9842	87.9842	87.9842	106.119	86.1158
20120301	83.275	83.275	83.275	83.275	107.848	77.6367
20120302	84.2125	84.2125	84.2125	84.2125	107.846	82.8742
20120303	70.8275	70.8275	70.8275	70.8275	96.2608	70.7858
20120304	59.9875	59.9875	59.9875	61.6208	90.445	59.9875
20120305	83.76	83.76	83.76	83.76	110.334	83.76
20120306	87.005	87.005	87.005	87.005	106.08	87.005
20120307	84.5867	84.5867	84.5867	84.5867	111.205	84.5867
20120308	86.4567	86.4567	86.4567	86.4567	110.334	86.4567
20120309	76.2133	76.2133	76.2133	76.2133	110.334	76.2133
20120310	62.1058	62.1058	62.1058	62.1058	88.8542	62.1058
20120311	47.8275	47.8275	47.8275	47.8275	83.105	47.8275
20120312	84.1558	84.1558	84.1558	84.1558	86.185	81.3075
20120313	86.4225	86.4225	86.4225	86.4225	92.1033	83.9617
20120314	84.8467	84.8467	84.8467	84.8467	107.443	83.9508
20120315	75.4525	75.4525	75.4525	75.4525	101.537	75.4525
20120316	79.6117	79.6117	79.6117	79.6117	102.578	79.6117
20120317	62.2308	62.2308	62.2308	62.2308	89.0467	62.2308
20120318	50.7308	50.7308	50.7308	97.3708	66.1517	50.7308
20120319	97.0317	97.0317	97.0317	186.433	102.176	97.0317
20120320	87.5117	87.5117	87.5117	123.916	104.906	87.5117
20120321	78.3192	78.3192	78.3192	78.3192	98.4725	78.3192
20120322	75.9842	75.9842	75.9842	75.9842	97.7825	75.9842
20120323	83.3783	83.3783	83.3783	134.37	110.334	81.7125
20120324	82.2358	82.2358	82.2358	82.2358	89.1067	82.215
20120325	51.3792	51.3792	51.3792	56.9133	103.173	51.3792
20120326	78.6533	71.9942	78.6533	81.715	107.418	70.2183
20120327	76.1425	66.9275	76.1425	66.9275	87.8975	66.315
20120328	76.2208	71.6233	76.2208	71.6233	86.745	71.6233
20120329	79.4825	71.1092	79.4825	71.7592	95.7542	71.1092
20120330	83.4925	68.7008	83.4925	69.0225	106.058	68.7008
20120331	72.7083	71.8742	75.98	72.8142	80.1492	71.8742
20120401	77.73	77.73	77.73	77.73	78.5583	77.73
20120402	77.3192	71.4442	77.3192	71.4442	88.7842	71.4442
20120403	79.1308	70.7367	79.135	71.5733	90.0742	70.7367
20120404	86.8235	86.8235	86.2727	99.7402	111.514	86.8235
20120405	93.8383	93.4792	93.8383	93.4792	111.514	93.37
20120406	64.8175	55.72	64.7833	59.325	108.251	55.72
20120407	74.8992	74.8992	74.8992	74.8992	78.6392	74.8992
20120408	34.1783	34.1783	34.1783	34.1783	23.3642	34.1783
20120409	32.22	32.22	32.22	32.22	19.1675	32.22
20120410	90.1475	90.1475	90.1475	123.672	104.532	90.1475
20120411	81.6367	81.6367	81.6367	81.6367	98.1508	79.4692
20120412	72.4975	72.4975	72.4975	72.4975	108.251	67.2717
20120413	80.5033	80.5033	80.5033	80.5033	107.303	71.9475
20120414	75.9642	75.9642	75.9642	75.9642	70.0425	70.1108
20120415	62.1508	62.1508	62.1508	62.1508	62.6133	54.1483
20120416	80.9858	80.9858	80.9858	80.9858	103.38	76.5058
20120417	76.0817	76.0817	76.0817	76.0817	98.5033	70.0925
20120418	77.615	77.615	77.9758	77.615	85.4542	65.0633
20120419	83.6642	83.6642	83.6642	83.6642	100.389	64.8858
20120420	83.7808	79.3508	83.7808	79.3508	88.1625	61.4042
20120421	41.3542	40.6058	63.0667	40.6058	79.5358	40.6058
20120422	49.0525	49.0525	49.0525	49.0525	61.3408	48.1292
20120423	73.415	71.5233	73.4683	71.5233	106.958	71.5233
20120424	74.5717	66.3608	74.9734	66.3608	88.8958	66.3608
20120425	42.9092	39.3375	50.4708	39.3375	57.9317	39.3375
20120426	75.8335	75.8335	77.9151	75.8335	91.2475	54.8513
20120427	73.9383	73.9383	73.9383	73.9383	88.8517	50.5625
20120428	70.2144	70.2144	71.3144	70.2144	74.0833	53.1508
20120429	67.2216	63.5517	67.2216	63.5517	86.4167	63.5517
20120430	80.995	80.995	81.1533	80.995	81.0367	51.7167
20120501	45.9817	45.9817	45.9817	45.9817	56.4175	45.9817
20120502	80.5	80.5	80.5	80.5	78.0042	28.7108
20120503	61.8287	61.8287	61.8287	61.8287	72.33	25.65
20120504	70.1167	70.1167	70.1167	70.1167	108.26	57.9508
20120505	66.5733	66.5733	66.5733	66.5733	93.2133	48.3358
20120506	50.8762	50.8762	50.8762	50.8762	69.3408	50.8762
20120507	74.7542	74.7542	74.7542	74.7542	108.252	74.7542
20120508	72.7444	72.7444	72.7444	72.7444	104.754	52.7308
20120509	67.1208	67.1208	67.1208	67.1208	82.4533	57.9908
20120510	78.798	78.798	78.798	78.798	96.725	59.6217
20120511	72.4917	72.4917	72.4917	72.4967	108.26	59.0583
20120512	49.3583	49.3583	49.3583	49.3583	104.072	48.4433
20120513	42.3596	42.3596	42.3596	42.3596	80.9167	42.3596
20120514	72.9883	72.9883	72.9883	73.3025	125.286	72.9883
20120515	67.5095	67.5095	67.5095	67.5095	161.461	67.5095
20120516	71.9376	70.7744	72.1768	70.7744	96.3142	70.5052
20120517	73.0949	73.0949	73.0949	73.4091	83.685	49.8775
20120518	76.8508	76.8508	76.8508	77.49	140.616	64.0075
20120519	65.1675	65.1675	65.6092	65.19	96.82	65.1675
20120520	66.775	66.775	66.775	66.775	55.7467	66.775
20120521	94.3175	93.21	94.815	93.21	87.3025	93.21
20120522	74.8433	71.7858	74.8483	71.7858	58.2275	71.7858
20120523	78.14	78.14	78.14	78.14	86.5283	78.14
20120524	79.9067	77.1708	80.8533	77.1708	92.0567	77.1708
20120525	70.905	70.5508	72.4265	70.5508	109.741	70.5508
20120526	52.2008	52.2008	52.2008	52.2008	83.8342	52.2008
20120527	30.7825	30.7825	30.7825	30.7825	64.4708	30.7825
20120528	82.4983	82.4983	82.4983	82.4983	106.612	81.9158
20120529	73.2925	73.0017	73.2925	73.0017	91.3633	73.0017
20120530	83.1142	81.9725	83.1142	81.9725	93.8325	78.94
20120531	87.3683	87.1175	87.3683	87.1175	87.1475	79.63
20120601	89.5133	89.5133	89.5133	89.5133	94.0658	71.3167
20120602	43.1683	43.1683	43.1683	43.1683	71.5183	32.6175
20120603	59.6742	59.6742	59.6742	59.6742	72.0133	59.6742
20120604	82.9692	82.5325	82.9692	82.5325	89.9975	82.5325
20120605	69.4958	69.4958	69.4958	69.4958	68.4433	69.2692
20120606	79.2225	79.2225	79.2225	120.485	88.1775	78.7825
20120607	83.5742	83.5742	83.6712	83.5742	91.6625	83.0433
20120608	79.7867	79.0425	80.8125	79.0425	103.804	78.5642
20120609	75.1575	75.1575	75.1575	75.1575	81.895	66.0425
20120610	50.9992	50.9992	50.9992	68.1692	86.0867	50.9992
20120611	74.1425	74.06	74.1425	74.06	99.8892	74.06
20120612	89.4059	89.4059	89.4059	89.4059	85.4208	68.4833
20120613	80.4008	80.4008	80.4008	80.4008	89.6725	56.9233
20120614	79.9942	79.9942	79.9942	92.9458	97.3767	44.7158
20120615	80.8283	80.8283	80.8283	80.8283	106.769	57.3992
20120616	64.7773	64.7773	64.7773	64.7773	92.8442	53.2408
20120617	38.1242	38.1242	38.1242	67.135	92.51	38.1242
20120618	89.9108	89.9108	89.9108	102.767	115.979	54.345
20120619	85.0611	85.0611	85.0611	85.0611	109.098	70.2694
20120620	93.7992	93.7992	93.7992	93.7992	109.103	82.1633
20120621	91.8025	91.8025	91.8025	91.8025	109.103	85.7283
20120622	92.8425	92.8425	92.8425	139.303	112.186	81.9992
20120623	78.1125	78.1125	78.1125	78.1125	92.8508	66.5658
20120624	56.5442	56.5442	56.5442	56.5442	92.51	56.5442
20120625	82.2192	82.2192	82.2192	82.2192	109.102	76.6958
20120626	86.655	86.655	86.655	86.655	109.098	78.1683
20120627	90.9967	90.9967	93.1433	90.9967	109.1	90.9967
20120628	95.7362	95.7362	98.2687	95.7362	109.103	92.5425
20120629	83.6217	83.6217	83.6217	83.6217	109.103	83.6217
20120630	73.9375	73.9375	73.9375	252.354	92.8508	73.9375
20120701	81.5058	81.5058	81.5058	91.9592	94.5967	77.79
20120702	104.396	104.396	104.396	167.546	109.103	81.7742
20120703	86.7617	86.6125	88.1498	97.255	109.099	74.4458
20120704	89.125	88.3375	103.589	88.0308	109.1	71.2175
20120705	87.6667	87.6667	90.2517	80.18	109.103	76.1683
20120706	80.1492	80.1492	86.7892	77.4692	113.491	74.39
20120707	69.8133	69.8133	69.8133	64.7017	92.8542	69.8133
20120708	58.1426	58.1426	58.1426	53.9675	119.847	58.1426
20120709	81.1367	81.1367	81.1367	81.1367	113.519	79.4158
20120710	83.9958	83.9	84.5342	83.9	113.52	79.3275
20120711	88.2566	86.3083	88.2566	98.8542	134.531	74.7767
20120712	89.5851	89.1351	89.5851	133.761	113.52	73.845
20120713	80.4933	79.5342	83.7	79.5342	132.764	69.5083
20120714	77.4442	77.4442	77.4442	77.4442	102.036	71.9633
20120715	61.3786	61.3786	61.3786	43.0175	94.6008	61.3786
20120716	79.2425	79.2425	79.2425	31.2242	113.516	77.0433
20120717	84.3317	84.3317	84.3317	84.3317	113.52	67.8483
20120718	80.1867	80.1867	80.1867	80.1867	113.519	71.6808
20120719	80.2083	80.2083	80.2083	120.609	113.52	71.5358
20120720	80.7892	80.7892	80.7892	92.7058	113.52	74.5617
20120721	68.8775	68.8775	68.8775	68.8775	93.8533	68.8775
20120722	47.6148	47.6148	47.6148	38.9723	86.2275	47.6148
20120723	72.6792	72.3875	72.6792	72.3875	107.513	69.1508
20120724	76.6475	75.5025	79.5629	101.319	95.6892	70.1875
20120725	90.1733	90.1733	93.6425	90.1733	114.103	74.9142
20120726	87.8425	87.8425	99.1158	126.508	114.103	74.1642
20120727	75.5575	75.5575	82.6525	123.508	114.102	69.065
20120728	71.7875	71.6108	72.435	70.81	93.8517	71.6108
20120729	60.1082	54.1016	60.1082	54.1016	94.1817	54.1016
20120730	82.2192	80.4367	82.2192	205.979	114.1	77.745
20120731	83.195	81.1933	83.195	192.309	114.101	80.2367
20120801	91.0983	90.7633	91.0983	128.297	114.103	69.1492
20120802	83.6867	83.6867	85.3067	110.142	118.12	81.3467
20120803	87.7967	87.7967	87.7967	120.961	114.103	81.7958
20120804	86.8849	86.8849	87.1174	86.8849	105.967	86.8849
20120805	72.1075	71.7592	72.1075	71.7592	94.1867	71.7592
20120806	74.24	74.24	74.24	108.962	128.29	74.24
20120807	73.1518	73.1518	73.1518	86.7368	117.435	73.1518
20120808	79.6458	79.6458	79.6458	79.6458	114.103	79.0517
20120809	80.6817	80.6817	80.6817	80.6817	114.101	80.5667
20120810	75.1018	74.6951	75.1018	74.6951	114.103	74.6951
20120811	65.4917	64.0775	76.7692	63.7858	94.1867	64.0775
20120812	66.895	66.6858	66.895	105.02	94.1775	66.6858
20120813	73.7258	73.1617	80.44	73.1617	112.844	73.1617
20120814	72.6008	72.2475	72.92	72.2475	112.853	71.7942
20120815	65.1475	65.1475	65.1475	65.1475	89.56	65.1475
20120816	78.2775	76.0825	79.8492	76.0825	112.853	75.64
20120817	70.74	70.74	83.1967	70.74	112.853	70.2083
20120818	66.825	66.4908	73.2325	66.4908	94.1867	66.4908
20120819	68.73	67.3333	68.73	67.3333	94.185	67.3333
20120820	73.2458	73.2458	73.2458	73.2458	116.185	69.7066
20120821	80.6821	80.6821	80.6821	80.6821	172.771	65.9458
20120822	89.5483	89.5483	91.8917	89.5483	164.641	72.6142
20120823	79.0075	79.0075	79.115	79.0075	130.797	72.4392
20120824	81.7875	81.7875	81.7875	81.7875	121.432	76.3858
20120825	74.77	74.77	74.77	74.77	99.185	74.77
20120826	60.4158	59.8333	60.4158	59.8333	88.1808	59.8333
20120827	92.6683	92.6683	92.6683	92.6683	112.851	61.5242
20120828	95.2392	95.2392	95.2392	95.2392	112.853	75.9875
20120829	88.6192	88.6192	88.6192	88.6192	112.853	69.3425
20120830	82.0422	82.0422	82.0422	82.0422	117.102	70.7767
20120831	92.1908	92.1908	92.1908	92.1908	113.77	59.005
20120901	68.2422	68.2422	68.2422	68.2422	88.8492	68.2422
20120902	66.2307	66.2307	66.2307	66.2307	89.76	56.8998
20120903	97.9875	97.9875	97.9875	97.9875	116.85	78.3667
20120904	79.6833	79.6833	79.6833	79.6833	99.465	69.6642
20120905	83.5942	83.5942	83.5942	83.5942	106.093	70.1458
20120906	86.0717	86.0717	86.0717	86.0717	106.918	70.0783
20120907	81.9442	81.9442	81.9442	81.9442	116.849	75.3558
20120908	68.64	68.64	68.64	68.64	94.9342	68.64
20120909	69.9957	69.9957	69.9957	69.9957	89.5933	63.7507
20120910	84.145	84.145	84.145	84.145	102.353	84.145
20120911	82.6958	82.6958	82.6958	82.6958	102.351	81.6325
20120912	84.64	84.64	84.9317	84.64	102.351	68.8067
20120913	81.2927	81.2927	81.2927	81.2927	96.2592	79.741
20120914	81.2275	81.2275	81.2275	81.2275	77.6675	58.6208
20120915	59.1758	59.1758	59.7108	59.1758	67.1933	59.1758
20120916	45.5525	45.5525	45.5525	45.5525	92.42	45.5525
20120917	82.68	75.3383	82.68	75.3383	100.68	75.3383
20120918	83.1667	71.4933	83.1667	71.4933	100.682	71.4933
20120919	87.2233	85.7183	87.2233	85.7183	100.681	85.7183
20120920	71.645	68.3008	73.8517	68.3008	94.2458	64.8008
20120921	79.3466	79.3466	79.3466	79.3466	106.174	78.3999
20120922	62.8392	62.8392	62.8392	62.8392	89.0908	55.725
20120923	46.8353	46.8353	46.8353	46.8353	84.5067	24.3745
20120924	72.4775	71.1667	83.9142	71.1667	105.748	71.1667
20120925	73.47	69.285	75.6958	69.285	111.342	69.285
20120926	94.595	90.555	97.3125	90.555	105.193	90.555
20120927	79.2792	79.2792	90.6947	79.2792	91.4808	76.3575
20120928	78.52	78.52	79.3825	78.52	96.0483	78.52
20120929	71.7858	71.7858	73.1508	71.7858	80.185	71.7858
20120930	68.9608	68.9608	68.9608	68.9608	77.6017	68.9608
20121001	70.2033	70.2033	70.9108	70.2033	112.578	69.9775
20121002	68.5933	68.5933	69.6558	68.5933	108.259	66.185
20121003	66.8558	66.8558	66.8558	66.8558	108.258	66.8558
20121004	65.255	65.255	64.9258	65.255	135.804	65.255
20121005	67.4142	67.4142	66.715	67.4142	135.467	67.4142
20121006	55.1992	55.1992	55.1992	55.1992	112.31	53.6142
20121007	42.8161	42.8161	42.8161	42.8161	89.52	42.8161
20121008	70.4062	70.4062	70.4062	70.4062	100.226	68.6279
20121009	71.0099	71.0099	71.0099	71.0099	94.6833	71.0099
20121010	73.9308	73.9308	74.01	73.9308	113.009	73.715
20121011	72.9975	72.9975	72.9975	72.9975	131.839	71.81
20121012	74.0708	74.0708	74.3583	74.0708	113.008	68.3467
20121013	61.2258	61.2258	61.2258	61.2258	94.96	61.2258
20121014	65.1358	65.1358	65.1358	65.1358	89.8483	65.1358
20121015	73.8383	73.8383	73.8383	73.8383	103.265	70.2117
20121016	71.393	71.393	71.393	71.393	108.516	61.91
20121017	70.555	70.695	70.555	70.695	108.513	70.695
20121018	66.9992	66.9992	66.9992	66.9992	108.517	66.8992
20121019	68.685	68.685	68.685	68.685	88.6033	68.685
20121020	57.2601	57.7609	57.2601	57.7609	95.3425	57.7609
20121021	43.5883	45.0175	43.5883	45.0175	92.3425	45.0175
20121022	70.4067	70.4067	70.0008	70.4067	122.928	70.4067
20121023	69.1083	69.1083	68.8083	69.1083	121.106	69.1083
20121024	69.9392	69.9392	69.5233	69.9392	107.221	69.9392
20121025	68.24	68.24	68.1742	68.24	108.172	68.24
20121026	67.7462	67.7462	67.7462	67.7462	82.5533	67.0829
20121027	52.3633	52.3633	58.085	52.3633	44.57	52.3633
20121028	65.0443	65.0443	65.0443	45.8025	48.5792	65.0443
20121029	79.8208	77.6942	79.8208	77.6942	62.8442	70.1708
20121030	82.2233	80.2367	80.9625	80.2367	124.803	80.2367
20121031	70.1725	69.5033	70.1725	69.5033	72.5183	69.5033
20121101	36.2567	24.92	53.3917	24.0867	80.4717	24.92
20121102	78.0933	66.6133	90.1675	66.6133	87.9008	66.6133
20121103	77.6492	76.535	77.6492	76.535	106.897	76.535
20121104	71.0858	65.6767	71.0858	65.6767	94.5042	65.6767
20121105	68.4317	68.4317	68.4317	68.4317	91.98	68.4317
20121106	71.8842	71.8842	71.8842	71.8842	109.178	71.8842
20121107	71.7067	71.7067	71.7067	71.7067	85.02	70.6683
20121108	72.7964	72.8755	72.7964	72.8755	107.495	72.8755
20121109	79.5592	79.5592	79.5592	79.5592	114.668	78.2667
20121110	58.7144	58.7144	58.7144	58.7144	93.0092	58.7144
20121111	38.9458	39.8617	38.9458	39.8617	34.68	39.6192
20121112	79.49	79.49	79.49	79.49	78.8167	79.49
20121113	75.8567	75.8567	75.8567	75.8567	65.795	75.605
20121114	74.295	71.2008	74.295	71.2008	75.5592	71.2008
20121115	77.3525	77.3525	77.3525	77.3525	107.757	77.3525
20121116	73.605	74.8708	73.605	74.8708	115.675	74.8708
20121117	56.5542	69.3392	56.5542	69.3392	116.463	69.3392
20121118	58.6602	61.0886	58.6602	61.0886	123.104	61.0886
20121119	81.4942	81.8375	81.4942	81.8375	169.43	81.8375
20121120	74.2433	69.1025	74.2433	69.1025	95.3533	69.1025
20121121	76.2508	76.2508	76.2508	76.2508	114.849	76.2508
20121122	76.7483	78.6417	76.7483	78.6417	119.717	78.6417
20121123	74.7	75.4533	74.7	75.4533	124.583	75.4533
20121124	67.3192	73.6358	67.3192	73.6358	119.175	73.6358
20121125	50.6458	55.4433	50.6458	55.4433	117.187	55.4433
20121126	75.7928	74.9636	75.7928	74.9636	120.675	74.9636
20121127	75.7733	71.585	75.7733	71.585	101.171	71.585
20121128	78.925	71.4875	78.925	71.4875	47.2558	71.4875
20121129	77.6569	57.7461	77.6569	56.6627	43.8717	57.7461
20121130	80.975	68.8683	80.975	39.8333	87.9858	68.8683
20121201	72.07	73.4125	66.2142	73.4125	112.156	73.4125
20121202	54.8792	54.8792	54.8792	35.5733	109.648	54.8792
20121203	83.2018	69.7108	83.2018	69.3175	70.0408	68.3167
20121204	78.8933	78.2142	78.8933	53.1783	102.188	66.675
20121205	76.9283	73.2667	76.9283	73.2667	116.349	73.2667
20121206	78.8608	75.6058	78.8608	63.2092	103.124	75.6058
20121207	80.5158	76.5275	80.5158	76.5275	120.985	76.5275
20121208	68.7658	64.7008	69.2108	32.1	66.0342	64.7008
20121209	75.3992	54.5125	75.3992	54.5125	62.5808	54.5125
20121210	74.9725	70.3683	79.9867	53.6167	113.013	70.3683
20121211	83.835	83.4958	85.48	83.4958	120.767	83.4958
20121212	98.1533	98.1533	98.1533	98.1533	121.515	97.6267
20121213	88.16	87.7567	88.16	87.7567	142.989	87.7567
20121214	76.5958	76.4292	76.5958	76.4292	137.987	76.4292
20121215	69.6975	69.5733	69.6975	69.5733	116.908	68.3725
20121216	53.0346	53.0346	53.0346	53.0346	108.388	53.0346
20121217	72.76	71.3092	72.76	71.3092	99.5675	71.3092
20121218	73.6108	73.6108	73.6108	73.6108	97.6775	73.6108
20121219	73.1942	72.3575	74.0467	72.3575	99.3125	72.3575
20121220	75.4583	75.4583	75.4583	90.4567	122.266	75.4583
20121221	74.8725	74.8725	74.8725	74.8725	121.847	74.8725
20121222	60.2025	60.2025	58.6208	60.2025	78.7283	60.2025
20121223	70.4675	57.3783	77.4017	57.3783	80.1017	57.3783
20121224	71.1225	71.1225	71.1225	71.1225	95.92	69.2383
20121225	52.8558	52.8558	52.8558	52.8558	62.885	52.8558
20121226	58.0741	57.3241	58.0741	57.3241	80.7933	57.3241
20121227	77.3117	77.3117	77.3117	77.3117	87.7375	75.5592
20121228	71.7158	71.7158	71.7158	71.7158	78.67	64.64
20121229	75.0392	74.4333	75.0392	74.4333	74.4642	74.4333
20121230	74.57	74.57	74.57	74.57	117.224	74.57
20121231	83.9208	83.9208	83.9208	83.9208	102.045	83.9208

## Sheet: 2011
Data/Date (YYYYMMDD)	CNOR (Central northern)	CSUD (Central Southern)	NORD (North)	SARD (Sardinia)	SICI (Sicily)	SUD (South)
20110101	66.975	66.975	66.975	66.975	75.1717	66.975
20110102	71.6067	71.6067	71.6067	71.6067	99.37	71.6067
20110103	66.9892	66.9892	66.9892	66.9892	132.632	65.4742
20110104	72.2967	71.7883	72.2967	71.7883	118.445	71.7792
20110105	67.0058	66.9992	67.3033	66.9992	122.907	65.285
20110106	60.5992	60.5992	60.5992	60.5992	90.7475	60.5992
20110107	71.3467	71.3467	71.3467	71.3467	94.1233	71.3467
20110108	69.9246	69.9246	69.9246	69.9246	93.4842	69.9246
20110109	70.5183	70.5183	70.5183	70.5183	89.8658	70.5183
20110110	72.4383	72.4383	72.4383	72.4383	97.3192	72.4383
20110111	70.2681	70.2681	70.2681	81.565	97.2617	70.2681
20110112	69.4583	69.4583	69.4583	80.5392	99.8883	69.4583
20110113	68.12	67.91	68.12	145.366	94.6133	67.7917
20110114	75.575	74.825	75.575	102.289	99.7025	71.3708
20110115	66.8025	66.8025	66.8025	66.8025	109.259	66.8025
20110116	62.23	62.23	62.23	62.23	98.46	62.23
20110117	71.8523	71.6981	71.8523	72.6823	95.545	70.7123
20110118	72.5058	72.5058	72.5058	79.9458	88.6383	72.5058
20110119	73.6867	73.6867	73.6867	73.6867	85.395	73.6867
20110120	71.3517	71.2067	71.3517	71.2067	102.53	71.2067
20110121	74.3383	74.2475	74.3383	74.2475	86.1108	65.4208
20110122	68.4542	68.4542	68.4542	68.4542	80.0358	66.9283
20110123	61.7925	61.7925	61.7925	61.7925	73.0042	60.3058
20110124	77.8725	77.7625	77.8725	77.7625	105.476	77.5958
20110125	71.5283	71.1542	71.5283	71.7958	124.824	70.8733
20110126	71.7683	71.6017	71.7683	71.6017	104.432	71.6017
20110127	72.2167	71.6458	72.2167	71.6458	97.6258	67.4058
20110128	69.8067	69.8067	69.8067	69.8067	114.379	66.4075
20110129	66.8275	66.735	66.8275	66.735	109.315	66.735
20110130	70.3558	70.3558	70.3558	70.3558	83.7892	70.3558
20110131	76.0058	73.6992	76.0058	73.6992	96.8592	73.3092
20110201	68.2942	68.2117	68.2942	68.2117	123.487	68.0467
20110202	68.2108	68.2108	68.2108	68.2108	132.472	64.0517
20110203	67.8125	67.8125	67.8125	67.8125	119.041	62.1142
20110204	70.5792	70.5792	70.35	70.5792	91.4875	70.5792
20110205	66.0692	66.0692	66.0692	66.0692	87.2117	66.0242
20110206	59.0883	59.0883	59.0883	59.3383	111.828	59.0883
20110207	72.9158	72.9158	72.9158	72.9158	88.8392	68.9825
20110208	72.9075	72.9075	72.9075	72.9075	88.9458	68.83
20110209	75.0125	75.0125	75.0125	75.0125	90.8917	60.4967
20110210	72.0042	72.0042	72.0042	72.0042	92.755	61.7392
20110211	72.6567	72.6567	72.6567	81.3808	113.944	67.655
20110212	64.4417	64.4417	64.4417	67.2758	88.8167	63.8433
20110213	67.5242	67.5242	66.0767	66.6525	134.055	67.5242
20110214	70.2867	70.0275	70.2867	74.53	104.806	62.5492
20110215	74.9192	74.9192	74.9192	74.9192	140.388	73.5683
20110216	71.1958	69.2292	71.1958	70.9083	95.18	63.6842
20110217	74.2417	74.2417	74.2417	74.2417	98.5	71.5608
20110218	82.7442	82.7442	82.7442	82.7442	97.33	82.7442
20110219	64.3358	64.3358	64.3358	64.3358	87.4592	64.3358
20110220	61.6967	61.6967	61.6967	61.6967	81.5042	61.6967
20110221	88.7658	88.7658	88.7658	88.7658	96.5242	63.5958
20110222	94.2875	62.8833	94.2875	62.8833	100.92	59.8358
20110223	76.3442	74.7008	76.3442	74.7008	98.8508	64.5633
20110224	90.8167	90.6517	90.8167	90.6517	98.5025	64.9783
20110225	81.7633	80.0392	81.7633	80.0392	104.305	67.8958
20110226	75.0767	75.0767	75.0767	75.7533	83.11	62.625
20110227	67.8333	67.8333	67.8333	67.8333	80.4283	67.8333
20110228	77.4033	77.4033	77.4033	77.4033	102.6	69.5283
20110301	82.8075	82.8075	82.8075	82.8075	96.9742	81.3533
20110302	78.5425	78.5425	78.5425	79.5067	99.7092	75.4708
20110303	75.7	75.7	75.7	75.7	94.1275	71.6708
20110304	74.28	74.0792	74.28	74.0792	93.9575	71.1075
20110305	67.9817	67.9817	67.9817	72.7492	96.5808	67.9817
20110306	63.2575	62.7975	63.2575	62.7975	78.2483	62.7975
20110307	79.9408	79.3525	79.9408	79.3525	96.5183	74.38
20110308	77.9875	77.9875	77.9875	77.9875	101.369	77.9875
20110309	82.3517	82.3517	82.3517	82.3583	101.397	82.3517
20110310	74.4825	74.4825	74.4825	74.4825	101.362	69.9367
20110311	73.2117	73.2117	73.2117	73.2117	101.352	69.6917
20110312	68.0808	68.0808	68.0808	68.0808	78.8758	68.0117
20110313	61.0792	61.0792	61.0792	61.0792	69.0475	61.0792
20110314	76.2917	76.2917	76.2917	76.2917	84.2817	61.335
20110315	78.9117	78.9117	78.9117	78.9117	98.0525	65.9583
20110316	77.9442	77.9442	77.9442	77.9442	73.6967	66.0783
20110317	64.8775	57.7117	64.8775	57.7117	69.0133	55.8742
20110318	95.9025	95.9025	95.9025	95.9025	101.888	95.9025
20110319	76.9975	69.5617	76.9975	69.5617	83.7217	69.5617
20110320	66.4933	61.8217	66.4933	61.8217	79.8375	61.8217
20110321	78.5575	63.5342	78.5575	63.5342	96.9367	63.5342
20110322	79.4408	68.8333	79.4408	68.8333	96.9383	68.8333
20110323	81.675	59.5658	81.675	59.5658	91.4917	59.5658
20110324	79.6633	64.2258	79.6633	64.2258	100.234	64.1783
20110325	89.0392	64.6492	89.0392	64.6492	96.9508	64.6492
20110326	72.7292	70.45	72.7292	70.45	82.6192	65.8833
20110327	68.7925	68.3292	68.7925	68.3292	80.5058	63.8108
20110328	70.1117	68.9033	70.1117	68.9033	79.0542	68.9033
20110329	73.3867	73.2575	73.3867	73.2575	87.6125	70.4683
20110330	73.9867	73.1333	73.9867	73.1333	93.9267	71.4375
20110331	72.8508	72.815	72.8508	72.815	82.9067	64.6175
20110401	70.6942	70.3267	70.6942	70.3267	81.96	70.3267
20110402	68.5417	68.5417	68.5417	68.5417	82.8583	68.5417
20110403	57.0792	57.0792	57.0792	57.0792	65.9408	57.0792
20110404	72.4417	72.4417	72.4417	79.6825	73.9442	69.9358
20110405	71.0667	71.0667	71.0667	76.145	78.8958	67.4775
20110406	71.775	66	71.775	66.2917	62.3658	60.0892
20110407	80.9075	65.2792	80.9075	65.9158	89.5258	65.2792
20110408	68.8333	67.0725	68.8333	67.4483	89.5167	66.2433
20110409	63.7333	63.7333	63.7333	64.9058	87.2583	63.7333
20110410	54.1775	54.1775	54.1775	61.6517	58.6383	54.1775
20110411	66.8208	66.7475	66.8208	71.2458	79.2658	66.7475
20110412	67.335	67.335	67.335	77.4375	67.335	67.335
20110413	67.5692	65.0525	67.5692	70.1067	37.5858	65.0525
20110414	74.8367	74.8367	74.8367	106.203	87.765	72.7367
20110415	75.2467	68.2425	75.2467	71.0075	80.585	68.2425
20110416	67.2883	67.2883	67.2883	73.0042	74.5792	67.2883
20110417	61.6742	61.6742	61.6742	67.1992	66.89	61.6742
20110418	69.3442	69.3442	69.3442	95.461	84.0642	69.3442
20110419	69.4767	69.4767	69.4767	102.448	89.5525	69.4767
20110420	93.9958	93.9958	93.9958	116.257	89.545	93.9958
20110421	67.4125	67.4125	67.4125	69.2233	93.8567	67.4125
20110422	65.8125	65.8125	65.8125	68.8133	73.1642	65.8125
20110423	55.3367	55.3367	55.3367	71.77	66.1033	55.3367
20110424	66.6717	66.6717	66.6717	175.042	52.035	66.6717
20110425	53.8292	53.8292	53.8292	59.7608	51.1792	53.8292
20110426	97.8683	97.8683	97.8683	97.8683	92.8267	92.6842
20110427	74.44	74.44	74.44	76.4367	86.91	74.44
20110428	72.45	72.45	72.45	79.9083	93.1867	72.2933
20110429	69.1992	69.1992	69.1992	85.1042	93.2	69.1992
20110430	76.6425	76.6425	76.6425	79.0883	83.3717	76.6425
20110501	55.5083	55.5083	55.5083	65.5758	60.5125	55.5083
20110502	70.6742	70.6742	70.6742	71.1642	78.3808	70.6742
20110503	84.1325	84.1325	84.1325	84.4308	67.2775	84.1325
20110504	76.2617	76.2617	76.2617	76.7592	79.1175	76.2617
20110505	73.2142	73.2142	73.2142	94.9	93.1883	70.085
20110506	73.075	73.075	73.075	74.0275	93.2125	73.075
20110507	67.8683	67.8683	67.8683	71.0183	144.667	67.8683
20110508	61.9808	61.9808	61.9808	76.9425	87.9833	61.9808
20110509	72.89	72.89	72.89	73.7292	81.7392	72.89
20110510	75.055	75.055	75.055	77.1392	80.8017	73.9883
20110511	76.1917	76.1917	76.1917	214.768	85.8217	69.9608
20110512	73.375	73.375	73.375	220.092	112.026	73.375
20110513	74.2042	74.2042	74.2042	128.253	102.572	74.2042
20110514	67.8783	67.8783	67.8783	155.5	109.998	67.8783
20110515	63.8592	63.8592	63.8592	69.2492	81.8808	63.8592
20110516	78.9783	78.9783	78.9783	101.492	157.902	67.9908
20110517	73.1358	73.1358	73.1358	152.475	152.851	63.605
20110518	72.7858	72.7858	72.7858	109.75	156.553	66.2867
20110519	74.24	74.24	74.24	149.993	166.435	67.0783
20110520	75.9858	75.9858	75.9858	119.494	161.222	75.4108
20110521	65.7925	65.7925	65.7925	90.975	156.069	65.7925
20110522	60.9833	60.9833	60.9833	77.31	167.133	60.9833
20110523	75.1258	75.1258	75.1258	135.777	177.944	75.1258
20110524	73.9308	73.9308	73.9308	82.5233	185.513	73.9308
20110525	74.255	74.255	74.255	74.255	179.697	72.5083
20110526	77.03	77.03	77.03	77.03	178.54	76.7558
20110527	76.1508	76.1508	76.1508	76.1508	168.328	72.1533
20110528	74.1075	74.1075	74.1075	74.1075	159.162	74.1075
20110529	64.5208	64.5208	64.5208	64.5208	155.791	64.5208
20110530	72.1267	72.1267	72.1267	72.1267	171.153	69.9067
20110531	73.8733	73.8733	73.8733	73.8733	155.948	73.3558
20110601	73.8708	73.8708	73.8708	73.8708	158.228	73.8708
20110602	55.8508	55.8508	55.8508	55.8508	153.933	55.8508
20110603	72.065	72.065	72.065	72.065	158.151	72.065
20110604	69.3533	69.3533	69.3533	69.3533	155.093	69.3533
20110605	64.5992	64.5992	64.5992	64.5992	155.116	64.5992
20110606	70.16	69.7075	70.16	69.7075	164.323	65.4075
20110607	71.8325	70.8783	71.8325	70.8783	166.57	67.8842
20110608	73.5825	73.5825	73.5825	73.5825	88.3225	72.255
20110609	75.2225	75.2225	75.2225	75.2225	93.2933	70.6625
20110610	71.2	71.2	71.2	71.2	93.5283	70.8142
20110611	65.0633	65.0633	65.0633	65.0633	77.5008	65.0633
20110612	67.2175	67.2175	48.485	67.2175	72.2425	67.2175
20110613	72.9442	72.9442	72.9442	72.9442	93.5392	70.2342
20110614	71.7225	71.7225	71.7225	101.296	93.56	65.5817
20110615	74.2708	74.2708	74.2708	111.578	170.211	70.6117
20110616	74.2175	74.2175	74.2175	74.6917	158.691	72.8258
20110617	71.1767	71.1767	71.1767	71.9008	148.893	70.185
20110618	69.01	69.01	69.01	96.1158	136.832	69.01
20110619	54.8117	54.8117	54.2567	58.295	80.9583	54.8117
20110620	70.3075	70.3075	69.6358	98.1567	93.555	60.3217
20110621	80.2342	80.2342	71.6267	90	93.0108	69.5092
20110622	83.7367	83.7367	73.9142	83.8825	121.423	83.7367
20110623	79.1183	79.1183	76.4292	79.755	123.516	64.8358
20110624	70.5475	70.5475	69.4283	71.4967	113.72	69.2142
20110625	65.8492	65.8492	60.2617	69.4342	81.7258	65.8492
20110626	67.2675	67.2675	56.02	98.8925	77.9658	67.2675
20110627	74.6658	74.6658	74.6658	76.5367	91.7225	65.86
20110628	95.3783	95.3783	73.9625	100.494	93.2083	60.0558
20110629	78.0025	78.0025	78.0025	79.3817	93.5233	60.0783
20110630	86.3042	86.3042	72.9925	86.4042	93.5308	65.3825
20110701	80.5625	80.5625	74.9017	80.5625	93.545	69.9308
20110702	70.8217	70.8217	70.8217	70.8217	102.18	70.8217
20110703	59.3442	59.3442	59.3442	60.9925	86.3675	59.3442
20110704	76.8617	76.8617	75.7892	81.0433	149.053	76.8617
20110705	76.91	76.91	76.7167	84.1183	93.5475	71.9617
20110706	73.88	73.88	73.8492	81.3383	93.5333	65.7942
20110707	75.0433	75.0433	75.0433	83.1492	99.3833	68.1592
20110708	75.7817	75.7817	74.9092	83.0533	93.5292	73.7158
20110709	70.2875	70.2875	70.2875	79.6558	82.235	70.2875
20110710	71.2642	71.2642	66.6875	71.2642	157.253	71.2642
20110711	84.9908	84.9908	74.66	103.973	186.833	84.9908
20110712	104.73	104.73	76.075	115.6	152.88	72.5275
20110713	137.257	137.257	85.0758	140.894	131.517	75.6408
20110714	130.1	130.1	86.8317	131.861	122.686	71.4425
20110715	113.796	113.796	74.7292	113.796	124.286	72.35
20110716	65.2033	65.2033	61.66	79.8058	92.1025	65.2033
20110717	51.5942	51.5942	51.5942	56.5425	104.707	51.5942
20110718	69.6058	69.6058	69.575	89.4418	117.854	68.2183
20110719	72.7675	72.7675	72.3	89.772	141.698	71.0267
20110720	72.2117	72.2117	72.1283	72.4783	104.208	68.0825
20110721	71.5358	71.5358	70.0483	76.5508	93.5483	68.625
20110722	73.8467	73.8467	71.5975	98.4625	96.9375	71.3383
20110723	66.3292	66.3292	66.3292	70.7442	92.0567	66.3292
20110724	54.83	54.83	54.83	54.83	82.3083	54.83
20110725	69.1375	69.1375	69.1375	69.7775	93.525	65.9825
20110726	82.5342	82.5342	80.9467	82.6342	95.3933	82.5342
20110727	72.2642	72.2642	72.2633	90.3683	93.525	64.7842
20110728	78.6333	78.6333	72.9133	99.5417	93.52	74.0642
20110729	64.3142	64.3142	63.035	75.1358	93.535	63.4458
20110730	66.3892	66.3892	66.3892	77.4192	92.1383	66.3892
20110731	48.9283	48.9283	48.9283	49.585	84.9208	48.9283
20110801	67.1208	67.1208	67.1208	83.2675	95.3642	67.1208
20110802	77.6825	77.6825	77.6825	93.9275	95.5367	77.6825
20110803	68.6492	68.6492	68.6492	86.605	95.5483	68.095
20110804	71.3392	71.3392	71.3392	73.9225	95.5333	71.3392
20110805	68.5792	68.5792	68.5792	71.3075	95.5425	68.5792
20110806	67.8342	67.8342	67.8342	72.6833	90.46	67.8342
20110807	64.0375	64.0375	64.0375	106.087	80.7167	64.0375
20110808	66.2192	66.2192	66.2192	70.7342	93.1033	66.2192
20110809	64.0058	64.0058	64.0058	64.0058	94.1025	64.0058
20110810	77.5433	77.5433	77.5433	77.5559	90.7583	75.5508
20110811	70.8067	70.8067	70.8067	77.8308	94.0883	70.6708
20110812	66.0017	66.0017	66.0017	67.7292	94.11	66.0017
20110813	66.4208	66.4208	66.4208	71.3442	92.3117	66.4208
20110814	66.6208	66.6208	66.6208	66.6208	77.3783	66.6208
20110815	54.3675	54.3675	54.3675	54.3675	71.0525	54.3675
20110816	66.9217	66.9217	66.9217	66.9217	94.12	66.9217
20110817	62.3175	62.3175	62.3175	62.3175	94.1267	62.3175
20110818	74.6242	74.6242	74.6242	76.9642	94.0992	74.6242
20110819	73.1533	73.1533	73.1533	75.6533	94.1217	73.1533
20110820	68.6825	68.6825	68.6825	69.8425	92.3175	68.6825
20110821	75.0442	75.0442	75.0442	75.0442	114.598	75.0442
20110822	80.6995	80.6995	80.6995	93.592	149.959	80.6995
20110823	82.3217	82.3217	82.3217	93.8383	138.058	78.9842
20110824	85.0358	85.0358	85.0358	85.5883	137.616	77.1467
20110825	92.9867	92.6608	92.9867	92.6608	143.935	79.1225
20110826	86.3633	86.3633	86.3633	86.3633	142.043	77.0158
20110827	68.3633	68.3633	68.3633	68.3633	135.137	68.3633
20110828	58.5917	58.5917	58.5917	58.5917	92.205	58.5917
20110829	111.978	111.978	111.978	111.978	141.489	89.2942
20110830	82.1167	82.1167	82.1167	82.1167	140.091	78.6158
20110831	85.2258	85.2258	85.2258	85.2258	141.889	79.4625
20110901	103.65	103.65	103.65	103.65	152.687	76.2067
20110902	95.5584	95.5584	95.5584	95.5584	141.137	76.7017
20110903	77.105	77.105	77.105	77.105	102.679	75.8133
20110904	72.8925	72.8925	72.8925	72.8925	92.2125	69.6008
20110905	90.1608	90.1608	90.1608	96.345	145.258	72.3042
20110906	80.5983	80.5983	80.5983	80.5983	115.642	77.01
20110907	95.4525	95.4525	95.4525	96.8867	107.875	76.5083
20110908	92.1458	92.1458	92.1458	92.1458	104.079	82.1442
20110909	94.8975	94.8975	94.8975	96.5733	121.545	86.7483
20110910	73.33	73.33	73.33	73.33	111.211	73.33
20110911	78.7217	82.1633	78.7217	82.1633	86.1492	82.1633
20110912	87.8492	87.8492	87.8492	108.738	130.272	87.8492
20110913	90.5608	90.5608	90.5608	112.57	148.137	90.5608
20110914	98.05	98.05	98.05	115.001	157.099	98.05
20110915	93.4875	93.4875	93.4875	115	143.997	93.4875
20110916	99.5317	99.5317	99.5317	117.232	157.425	99.5317
20110917	78.5383	78.5383	78.5383	86.3317	156.765	78.5383
20110918	64.5617	64.5617	64.5617	73.1533	88.4517	64.5617
20110919	83.8125	83.8125	83.8125	108.863	94.4267	53.6225
20110920	85.5633	85.5633	84.9942	235.913	93.0108	85.5633
20110921	81.0875	81.0875	81.0875	147.839	94.3067	71.1008
20110922	80.5083	80.5083	80.5083	197.451	99.4042	65.4842
20110923	79.0575	79.0575	79.0575	198.737	128.24	79.0575
20110924	70.515	70.515	70.515	70.515	90.0208	70.515
20110925	59.4283	60.1075	59.4283	74.8817	76.1767	60.1075
20110926	81.0883	81.0883	81.0883	201.128	99.4683	79.3725
20110927	82.1708	82.1708	82.1708	201.128	94.4375	80.6108
20110928	81.3683	81.3683	81.3683	132.821	94.575	81.3683
20110929	81.5883	81.5883	81.5883	132.442	94.8125	81.3492
20110930	82.6192	82.6192	82.6192	198.859	109.363	82.6192
20111001	71.6175	72.9308	71.6175	72.9308	90.5433	72.9308
20111002	68.4342	68.4342	68.4333	68.4342	106.415	68.4342
20111003	86.2169	86.2169	85.6344	86.2169	110.317	86.2169
20111004	85.385	85.385	78.8617	85.385	104.474	85.385
20111005	77.025	77.025	76.6258	77.025	99.94	77.025
20111006	99.475	99.475	81.63	99.475	107.047	99.475
20111007	80.4708	80.4708	80.4708	80.4708	94.7825	73.1408
20111008	68.8067	68.8067	68.8067	68.8067	75.1025	68.8067
20111009	64.88	64.88	64.88	64.88	61.76	64.88
20111010	80.895	80.895	76.6558	80.895	94.4642	80.145
20111011	83.9967	83.9967	80.8508	83.9967	106.561	80.3308
20111012	85.9008	85.9008	84.25	85.9008	147.651	79.9133
20111013	83.6375	83.6375	82.0833	83.6375	137.035	80.7258
20111014	83.86	83.86	83.86	83.86	120.25	83.86
20111015	71.5875	71.5875	71.5875	71.5875	87.5592	71.5875
20111016	77.2683	77.2683	77.2683	77.2683	117.715	77.2683
20111017	79.2725	79.2725	79.2725	79.2725	163.072	79.2725
20111018	83.7067	83.7067	83.7067	83.7067	169.167	83.7067
20111019	81.6933	81.6933	81.6933	81.6933	164.238	81.6933
20111020	83.5625	83.5625	83.5625	83.5625	135.877	72.515
20111021	129.696	129.696	83.2683	129.696	148.685	90.8893
20111022	83.7425	83.7425	79.1267	83.7425	164.541	77.9058
20111023	71.5517	71.5517	71.5517	71.5517	142.48	71.5517
20111024	79.8417	79.8417	79.8417	94.1192	163.569	79.8417
20111025	83.0167	80.7208	82.3042	108.369	157.783	77.0825
20111026	86.6692	85.6908	82.7492	98.5242	136.528	77.9208
20111027	93.8542	93.8542	88.9233	99.1742	135.293	79.5158
20111028	83.3558	83.3558	83.3558	95.1808	116.906	80.1642
20111029	83.06	83.06	83.06	83.06	88.8083	82.7767
20111030	77.3183	77.3183	77.3183	77.3183	87.1817	77.3183
20111031	89.1317	89.1317	89.1317	89.1317	105.833	88.8275
20111101	64.2442	64.2442	64.2442	64.2442	82.5442	63.9958
20111102	83.5817	83.5817	82.405	83.5817	137.082	77.6708
20111103	86.205	86.205	86.205	86.205	104.404	81.7042
20111104	85.9392	85.9392	85.9392	85.9392	83.4067	77.4408
20111105	82.3325	83.165	81.4983	83.165	81.295	82.9517
20111106	68.905	68.905	68.9042	68.905	89.8425	68.905
20111107	93.2117	93.2117	91.2925	93.2117	101.384	93.2117
20111108	92.2642	92.2642	92.2625	92.2642	101.213	88.9808
20111109	97.4883	97.4883	96.6492	97.4883	107.488	95.7392
20111110	88.2233	88.2233	88.2233	88.2233	107.334	87.8133
20111111	87.3558	87.3558	87.3558	87.3558	106.212	84.9467
20111112	81.8308	81.8308	81.8308	81.8308	104.398	79.5017
20111113	70.8883	70.8883	70.8883	70.8883	96.7192	70.8883
20111114	90.0142	90.0142	90.0142	90.0142	109.443	88.6292
20111115	93.9225	93.9225	93.9225	94.825	113.901	93.9225
20111116	95.4025	95.4025	95.4025	96.3408	108.932	94.6033
20111117	92.9567	92.9567	92.9567	93.0042	106.183	92.9567
20111118	90.4417	90.4417	90.4417	99.7133	109.589	90.4417
20111119	82.135	82.135	82.135	82.135	84.1725	82.135
20111120	80.5483	87.21	78.9008	87.21	60.1842	87.21
20111121	90.7725	90.7725	90.7725	90.7725	84.8017	88.7475
20111122	92.6292	92.6292	92.6292	92.6292	40.7833	86.0725
20111123	94.6633	94.6633	94.5875	94.6633	94.5567	94.08
20111124	92.3992	92.3992	92.3992	92.3992	97.9608	88.03
20111125	87.6633	87.6633	87.6633	87.6633	106.256	87.1133
20111126	84.955	84.955	84.955	84.955	145.931	82.1917
20111127	72.6267	72.6267	71.8525	72.6267	102.13	72.6267
20111128	96.0542	96.0542	96.0542	96.0542	100.875	93.6642
20111129	98.1692	98.1692	98.1692	98.1692	89.03	95.9233
20111130	90.2175	90.2175	90.2175	208.717	106.19	90.005
20111201	91.6033	91.6033	91.6033	208.791	106.33	91.5442
20111202	94.28	94.28	94.28	94.28	113.976	90.4733
20111203	92.4108	92.4108	92.4108	92.4108	105.058	92.2242
20111204	71.2442	71.2442	71.2442	71.2442	93.8608	71.2442
20111205	86.08	86.08	86.08	86.08	92.6583	86.005
20111206	87.9208	87.9208	87.9208	87.9208	95.7	87.9208
20111207	101.284	101.284	101.284	101.284	96.8375	97.9292
20111208	79.6758	79.6758	79.6758	79.6758	87.9625	79.6758
20111209	92.0242	92.0242	81.7883	92.0242	103.256	88.9408
20111210	80.0083	80.0083	79.9408	80.0083	93.5317	80.0083
20111211	74.5142	74.5142	74.5142	74.5142	92.2583	74.5142
20111212	105.885	105.885	105.543	105.885	108.766	97.825
20111213	98.0333	98.0333	96.0142	98.2058	108.467	95.0342
20111214	95.2183	95.2183	95.2183	95.2183	108.817	83.4383
20111215	89.9467	89.9467	89.9467	89.9467	103.021	84.0358
20111216	90.5325	90.5325	90.5325	90.5325	106.205	75.0175
20111217	83.9425	83.9425	83.9425	83.9425	92.8775	77.4308
20111218	87.4208	87.4208	87.4208	87.4208	95.4342	87.4208
20111219	100.052	100.052	92.6217	100.052	108.952	87.6983
20111220	92.745	92.745	92.745	92.745	106.469	86.35
20111221	91.665	91.665	91.665	158.55	106.848	88.5733
20111222	84.1175	84.1175	84.1175	84.1175	106.543	83.5675
20111223	81.8983	80.8667	79.8008	80.8667	108.904	80.7583
20111224	98.1083	98.1083	98.1083	98.1083	100.282	98.1083
20111225	82.4883	82.4883	82.4883	82.4883	88.7875	82.4883
20111226	77.975	77.975	77.975	77.975	97.3383	77.9492
20111227	85.68	85.68	85.68	85.68	114.999	85.68
20111228	93.7658	93.7658	79.705	93.7658	112.277	93.7658
20111229	101.07	101.07	88.05	145.562	113.527	101.07
20111230	85.5958	85.5958	82.8942	87.4533	106.447	85.5958
20111231	80.9067	80.9067	80.9067	80.9067	100.05	80.9067

## Sheet: 2010
Data/Date (YYYYMMDD)	CNOR (Central northern)	CSUD (Central Southern)	NORD (North)	SARD (Sardinia)	SICI (Sicily)	SUD (South)
20100101	24.94	24.94	24.94	24.94	50.8442	24.94
20100102	79.9008	79.9008	79.9008	79.9008	81.5083	79.9008
20100103	62.5683	62.5683	62.5683	66.5642	93.1217	62.5683
20100104	71.2933	71.2933	71.2933	109.81	123.27	71.2933
20100105	62.9867	62.9867	62.9867	104.234	108.95	57.905
20100106	54.2817	54.2817	54.2817	54.2817	76.1575	54.2817
20100107	160.678	139.602	176.502	143.094	150.661	86.5
20100108	117.056	117.056	117.354	117.056	140.841	62.6958
20100109	74.725	74.725	74.725	74.725	150.958	74.725
20100110	57.6683	57.6683	57.6683	57.6683	133.963	57.6683
20100111	108.532	108.532	108.532	108.532	148.771	73.7325
20100112	94.8983	94.8983	94.8983	94.8983	113.42	68.2033
20100113	81.6075	81.6075	76.4	84.8733	126.839	58.615
20100114	75.5142	75.5142	72.9875	109.764	145.921	54.0058
20100115	80.3617	80.3617	80.32	92.51	177.312	54.065
20100116	59.2458	59.2458	59.02	76.3117	139.183	57.6542
20100117	56.8208	56.8208	56.8208	71.1117	87.6942	56.8208
20100118	66.9759	66.9759	66.9759	113.526	156.987	65.2742
20100119	67.0725	67.0725	67.0725	111.87	161.613	60.0975
20100120	79.66	79.66	79.66	111.861	154.026	71.3292
20100121	72.7217	72.7217	72.7217	85.79	135.348	63.7108
20100122	67.0008	67.0008	67.0008	72.4158	158.112	66.805
20100123	59.6283	59.6283	59.6283	62.2567	135.947	59.3692
20100124	53.7833	53.7833	53.7833	53.7833	131.221	53.7833
20100125	60.3658	60.3658	60.3658	60.3658	163.75	60.3658
20100126	63.6125	63.6125	63.6125	63.6125	141.287	63.6017
20100127	72.4317	72.4317	72.4317	72.4317	151.477	71.93
20100128	70.665	70.665	70.665	70.665	149.393	70.1492
20100129	68.8667	68.8667	68.8667	68.8667	125.655	68.8667
20100130	61.0417	61.0417	61.0417	94.7442	75.625	61.0417
20100131	53.1875	53.1875	53.1875	57.0192	57.8292	53.1875
20100201	73.7492	73.7492	73.7492	88.3467	157.541	73.7492
20100202	65.5958	65.5958	65.5958	67.0442	149.126	65.5958
20100203	64.375	64.375	64.375	65.2083	145.237	64.0942
20100204	69.4052	69.4052	69.4052	70.2719	141.048	64.2835
20100205	80.4542	80.4542	67.63	87.1942	144.718	69.0167
20100206	63.5008	63.5008	63.5008	66.0275	160.087	63.5008
20100207	60.5108	60.5108	60.5108	60.5108	139.263	60.5108
20100208	64.745	64.745	64.745	65.8283	150.105	64.745
20100209	66.9408	66.9408	66.9408	68.275	146.893	66.4525
20100210	65.4558	65.4558	65.4558	65.9425	153.142	62.9475
20100211	73.67	73.67	73.67	73.67	151.312	63.75
20100212	65.8067	65.8067	65.8067	93.2542	156.156	59.8775
20100213	63.8858	63.8858	63.8858	68.9517	143.787	63.8858
20100214	61.5433	61.5433	61.5433	76.4842	116.507	61.5433
20100215	75.3658	75.3658	75.3658	75.5533	164.846	65.8333
20100216	75.8017	75.8017	75.8017	143.334	146.406	66.5567
20100217	68.1658	68.1658	68.1658	98.1717	145.073	59.6225
20100218	69.32	69.32	69.32	166.169	143.528	64.7008
20100219	67.4308	67.4308	67.4308	163.833	137.419	61.7417
20100220	60.5383	60.5383	60.5383	143.334	128.232	59.5117
20100221	54.6958	54.6958	54.6958	64.8883	103.921	54.6958
20100222	63.9408	63.9408	63.9408	141.845	110.138	58.59
20100223	61.7358	61.6992	61.7358	137.9	114.764	57.7708
20100224	70.6517	70.6517	70.6517	94.5967	81.7733	59.6317
20100225	65.6583	65.6583	65.6583	159.317	133.871	58.8983
20100226	79.0175	79.0175	79.0175	79.0175	143.667	73.5775
20100227	59.9108	59.9108	59.9108	62.2892	124.202	58.6975
20100228	55.7317	55.7317	55.7317	55.7317	65.5242	55.7317
20100301	65.8367	65.8367	65.8367	65.8442	73.635	59.6933
20100302	72.6917	72.52	72.6917	76.6525	92.8683	59.3558
20100303	71.075	70.5842	71.075	71.5167	102.781	57.4383
20100304	75.8092	75.8092	75.8092	88.0633	73.6492	57.0475
20100305	65.0258	64.1975	65.0258	69.96	107.464	45.9475
20100306	75.3333	75.3333	75.3333	75.385	73.825	75.3333
20100307	56.6523	56.4473	56.6523	56.7423	73.0333	54.725
20100308	67.8808	67.8808	67.8808	73.9483	124.242	59.1233
20100309	73.945	73.945	73.945	73.945	86.945	59.4267
20100310	76.495	76.495	76.4983	76.745	123.333	61.9042
20100311	96.4358	96.4358	96.4358	96.4358	69.9817	60.93
20100312	80.7792	67.2775	80.7792	67.2775	93.7575	60.9108
20100313	69.0575	66.4567	69.0575	66.4567	134.333	66.4567
20100314	62.28	60.4392	62.28	60.4392	126.725	59.5067
20100315	89.6592	89.6592	89.6592	89.6592	137.138	54.2283
20100316	82.6675	82.6675	82.6675	82.6675	126.135	55.5592
20100317	72.2417	72.2225	72.2417	72.2225	117.983	65.2092
20100318	69.3033	64.7658	69.3033	64.7658	132.132	64.7658
20100319	66.1642	66.1642	66.1642	66.1642	137.917	59.5742
20100320	108.412	108.412	65.0258	114.873	90.2783	51.6408
20100321	63.6642	62.9142	63.6642	62.9142	53.0258	54.4758
20100322	74.7267	62.8531	74.7267	62.8547	70.4142	56.9225
20100323	76.5308	65.9942	76.5308	66.6942	107.388	57.7425
20100324	67.7083	67.1158	67.7083	68.3408	63.5667	58.8583
20100325	62.1558	62.1558	62.1558	64.0025	133.471	51.0358
20100326	65.52	65.52	65.52	65.52	73.96	64.775
20100327	70.43	70.43	70.43	70.43	99.405	68.285
20100328	59.7608	59.7608	59.7608	59.7608	90.7167	59.3192
20100329	67.2292	67.2292	67.2292	67.8258	78.8933	41.1992
20100330	72.43	72.43	72.43	98.505	58.0483	40.57
20100331	59.4758	59.4758	59.4758	69.3061	120.759	50.0483
20100401	63.4975	92.04	63.4975	95.4883	132.25	56.685
20100402	53.11	53.11	53.11	74.5092	132.028	51.4075
20100403	75.0825	71.8208	75.0825	74.0783	60.8083	55.61
20100404	59.9442	59.9442	59.9442	60.925	54.5975	54.83
20100405	38.215	38.215	38.215	60.2325	46.6342	37.1808
20100406	69.9283	73.9275	69.9283	178.01	74.0792	56.7058
20100407	64.665	64.665	64.665	184.013	96.6625	55.9483
20100408	70.975	129.25	70.975	151.837	96.0067	56.2917
20100409	62.7275	62.7275	62.7275	62.9908	74.0767	54.8242
20100410	72.1925	73.8142	72.1925	73.8142	76.3275	73.7317
20100411	48.6883	81.9758	48.6883	82.6008	113.029	81.9758
20100412	81.6583	81.95	59.7733	81.95	77.6733	64.7783
20100413	64.66	64.66	63.45	79.1283	77.6592	64.66
20100414	72.5067	72.5067	72.0908	76.2558	77.4817	63.0725
20100415	72.495	72.495	69.8175	72.495	98.8358	63.06
20100416	70.2042	70.2042	70.1625	70.2042	98.0558	70.2042
20100417	63.235	63.235	63.235	63.235	136.782	63.235
20100418	70.3308	70.3308	70.3308	70.3308	135.092	70.3308
20100419	63.81	63.81	63.81	63.81	136.84	63.81
20100420	60.6375	60.6375	60.6375	60.6375	139.09	60.6375
20100421	64.4767	64.4767	64.4767	64.3933	83.0125	64.4767
20100422	63.5383	63.5383	63.5383	63.0375	77.49	63.5383
20100423	64.3008	64.3008	64.3008	64.3008	77.5417	64.3008
20100424	78.7808	78.7808	78.7808	78.7808	65.0908	63.0842
20100425	50.6875	50.6875	50.6875	50.6875	47.8217	50.6875
20100426	70.1725	70.1725	70.0967	70.1725	72.3958	64.7075
20100427	86.0067	86.0067	70.8442	86.0067	69.0292	62.9517
20100428	66.4792	66.4792	62.7242	66.4792	77.8575	62.3275
20100429	81.2617	81.2617	63.255	81.2617	145.398	65.6517
20100430	61.9917	60.9783	61.8283	60.9783	133.929	60.9783
20100501	36.1733	36.1733	36.1733	36.1975	102.257	36.1733
20100502	53.6525	53.6525	53.6525	53.6525	131.921	53.6525
20100503	58.8017	58.8017	58.8017	99.5042	153.973	58.8017
20100504	61.7658	61.7658	61.6767	99.5042	144.892	61.7658
20100505	107.682	107.682	55.2767	107.682	141.373	107.682
20100506	59.0208	59.0208	59.0208	59.0208	135.589	59.0208
20100507	71.7625	71.7625	62.4967	71.8183	160.474	62.8967
20100508	73.5958	73.5958	61.5958	143.667	124.227	68.68
20100509	59.1917	59.1917	44.145	75.03	126.661	59.1917
20100510	66.0108	65.3025	66.0108	65.3025	132.417	54
20100511	61.0867	61.0867	61.0867	72.39	156.231	57.5542
20100512	59.465	59.465	59.465	59.465	192.877	59.215
20100513	56.1517	56.1517	56.1517	90.2725	152.667	52.9825
20100514	62.9925	62.9925	62.9925	62.9925	116.774	56.4258
20100515	65.6542	65.6542	65.6542	65.6542	148.553	54.2208
20100516	46	46	46	46	82.4333	46
20100517	59.4142	59.4142	59.4142	59.4142	155.732	59.4142
20100518	68.2117	68.2117	68.2117	68.2117	183.917	67.5933
20100519	67.7517	67.7517	67.7517	67.7517	123.225	52.9983
20100520	73.5558	73.5558	73.5558	99.8333	167.715	50.9683
20100521	63.5742	63.5742	63.5742	97.5758	178.907	49.8075
20100522	59.7217	59.7217	59.7217	70.5083	134.286	56.345
20100523	46.0908	46.0908	46.0908	46.0908	107.646	46.0875
20100524	76.3308	76.3308	76.3308	100.162	153.468	61.6283
20100525	75.2867	75.2867	75.2867	100.347	170.396	75.2867
20100526	71.5767	71.5767	71.5767	71.5767	174.462	71.5767
20100527	70.7183	70.7183	70.7183	75.355	208.27	70.7183
20100528	63.0267	63.0267	63.0267	100.263	94.1792	63.0267
20100529	53.4633	53.4633	53.4633	57.0717	80.8342	53.4633
20100530	53.2683	53.2683	53.2683	53.2683	73.3633	53.2683
20100531	77.9875	77.9875	77.9875	77.9875	93.0267	65.7383
20100601	80.3992	80.3992	80.3992	80.3992	212.083	59.9642
20100602	43.3125	43.3125	43.3125	46.44	109.859	43.3125
20100603	62.2892	62.2892	62.2892	102.688	156.306	62.2892
20100604	60.8583	60.8583	60.8583	102.718	95.6	60.8583
20100605	77.5008	92.3925	77.4925	92.3925	142.331	92.3925
20100606	52.1042	52.1042	52.1042	79.0208	75.7017	52.1042
20100607	63.965	63.965	63.965	100.417	168.404	60.3308
20100608	59.4067	59.4067	59.4067	83.3542	183.667	59.4067
20100609	65.8483	65.8483	65.8483	70.0083	98.3792	61.2475
20100610	69.1058	69.1058	69.1058	111.958	140.061	59.33
20100611	71.7533	71.7533	71.7533	103.385	143.064	65.0808
20100612	77.3158	77.3158	77.3158	89.1308	157.343	77.3158
20100613	53.3892	53.3892	53.3892	53.3892	109.797	53.3892
20100614	76.5525	76.5525	76.5525	100.254	142.707	76.5525
20100615	76.1225	76.1225	76.1225	76.1225	92.565	76.1225
20100616	71.375	71.375	71.375	71.375	118.689	61.5617
20100617	70.975	70.975	70.975	106.542	212.243	66.4233
20100618	72.1733	72.1733	72.1733	72.1733	226.021	70.2825
20100619	67.3183	67.3183	67.3183	82.1758	151.828	67.3183
20100620	44.295	44.295	44.295	44.295	132.549	44.295
20100621	65.3683	65.3683	65.3683	65.3683	59.9667	63.7117
20100622	77.3733	77.3733	77.3733	77.3733	81.0958	76.865
20100623	68.6983	68.6983	68.6983	117.544	73.325	64.4533
20100624	65.5567	65.5567	65.5567	82.5792	81.9817	65.5567
20100625	70.7308	70.7308	70.7308	92.5725	84.4867	70.7308
20100626	58.66	58.66	58.66	58.66	72.4442	58.66
20100627	47.6308	47.6308	47.6308	48.4408	69.4992	47.6308
20100628	71.7392	71.7392	71.7392	83.3325	82.3033	71.7392
20100629	67.9675	67.9675	67.9675	78.2108	86.1467	67.9675
20100630	72.2025	72.2025	72.2025	103.51	84.905	72.2025
20100701	78.6875	78.6875	78.6875	117.331	88.3325	73.0583
20100702	86.3858	85.825	86.3858	124.774	85.2117	78.9775
20100703	63.8292	63.8292	63.8292	73.8271	105.629	62.7558
20100704	67.5167	67.5167	67.5167	67.2167	71.2242	67.5167
20100705	73.665	73.665	73.665	102.279	149.288	70.3842
20100706	71.5875	71.5875	71.5875	152.583	118.314	71.5875
20100707	76.3342	76.3342	76.3342	203.013	136.298	69.3058
20100708	75.9117	75.9117	75.9117	173.752	119.007	75.3767
20100709	80.0958	80.0958	80.0958	171.255	105.369	70.8992
20100710	62.9158	62.9158	62.9158	62.9158	169.222	62.9158
20100711	65.885	65.885	61.915	65.6267	72.4758	65.885
20100712	82.7075	82.7075	82.7075	84.3092	90.7942	64.54
20100713	97.3544	97.3544	97.3544	121.84	83.5358	67.8592
20100714	102.907	102.907	102.907	144.25	134.213	70.6408
20100715	100.805	100.805	100.805	149.668	130.126	74.3042
20100716	109.431	109.431	109.431	146.668	88.8725	102.913
20100717	71.0725	71.0725	71.0725	121.497	96.0325	71.0725
20100718	58.2425	58.2425	58.2425	58.0592	69.0633	58.2425
20100719	76.4225	76.4225	76.4225	137.963	95.6875	72.2442
20100720	117.411	117.411	117.411	121.154	100.084	117.411
20100721	88.3325	88.3325	88.3325	142.667	147.985	73.4933
20100722	93.1242	93.1242	93.1242	142.667	141.392	75.1808
20100723	106.605	106.605	106.605	126.728	144.972	106.605
20100724	68.4558	68.4558	68.4558	68.4558	86.27	68.4558
20100725	62.3008	62.3008	62.3008	62.0017	71.4492	62.3008
20100726	67.7633	67.7633	67.7633	93.1175	92.5375	67.7633
20100727	74.3567	74.3567	74.3567	76.1833	104.023	72.44
20100728	100.646	100.646	100.646	126.668	143.918	100.646
20100729	67.8942	67.8942	67.8942	87.8792	116.455	67.8942
20100730	63.9775	63.9775	63.9775	149.545	108.795	63.9775
20100731	71.5892	71.5892	71.5892	152.083	83.3792	71.5892
20100801	72.1275	72.1275	72.1275	72.1275	72.925	72.1275
20100802	70.6783	70.6783	69.8867	152.083	152.426	70.6783
20100803	59.8658	133.81	59.8658	64.7533	133.817	133.81
20100804	64.5792	118.486	64.5792	72.7675	118.486	118.486
20100805	72.9183	86.5792	72.9183	72.9183	107.003	86.5792
20100806	70.0192	87.8983	70.0192	70.0192	90.3708	87.8983
20100807	75.3408	75.5058	75.3408	78.9217	94.095	75.5058
20100808	59.3558	68.23	59.3558	60.4392	70.21	68.23
20100809	58.0408	66.4925	58.0408	58.0408	137.808	66.4925
20100810	57.8592	70.6675	57.8592	89.3075	111.892	70.6675
20100811	62.0483	66.8783	62.0483	103.728	102.429	66.8783
20100812	58.8342	68.475	58.8342	106.902	98.57	68.475
20100813	56.0483	64.1292	56.0483	134.578	87.4367	64.1292
20100814	60.8325	108.355	60.8325	129.772	138.997	108.355
20100815	53.6242	53.6242	53.6242	53.7792	64.7433	53.6242
20100816	58.8583	58.8583	58.8583	152.25	117.723	58.8583
20100817	65.9692	65.9692	65.9692	67.9267	88.8092	65.9692
20100818	64.6392	64.6392	64.6392	68.3875	82.0642	64.6392
20100819	66.4475	66.4475	66.4475	66.6258	86.2867	66.4475
20100820	61.2875	61.2875	61.2875	128.356	125.437	61.2875
20100821	70.6983	70.8633	70.6983	89.8367	73.43	70.8633
20100822	61.5483	61.5483	61.5483	66.3383	65.9742	61.5483
20100823	109.916	109.916	109.916	113.09	127.98	109.916
20100824	96.0067	96.0067	96.0067	129.839	144.074	96.0067
20100825	103.071	103.071	103.071	112.908	141.762	103.071
20100826	89.2658	89.2658	89.2658	135.276	145.38	89.2658
20100827	90.0567	90.0567	90.0567	138.25	141.626	90.0567
20100828	64.0358	64.0358	64.0358	65.2858	86.1258	64.0358
20100829	61.7242	61.7242	60.0942	61.7242	65.445	61.7242
20100830	83.3225	83.3225	83.3225	83.3225	96.1267	83.3225
20100831	96.4967	96.4967	96.4967	96.4967	103.088	95.1758
20100901	107.674	103.922	107.674	107.674	120.144	65.75
20100902	109.117	107.7	109.117	109.117	85.5092	87.1083
20100903	84.0933	84.0933	84.0933	84.0933	125.721	84.0933
20100904	68.3992	68.3992	68.3992	68.3992	106.821	68.3992
20100905	63.1392	63.1392	63.1392	53.7758	80.595	63.1392
20100906	71.1958	70.88	71.1958	72.1125	86.06	70.88
20100907	68.8483	68.5358	68.8483	69.0567	82.3858	64.4892
20100908	71.1975	71.1975	71.1975	71.1975	93.9333	71.1975
20100909	77.04	77.04	77.04	77.04	88.3933	63.605
20100910	73.995	73.995	73.995	73.995	87.9675	73.995
20100911	71.7642	71.6892	71.7642	73.7725	86.7083	70.7542
20100912	65.9383	65.9383	63.4367	65.9383	82.4642	65.9383
20100913	77.3235	76.0443	77.3235	76.0443	82.4017	62.1833
20100914	80.1892	79.1892	80.1892	79.4683	86.9692	64.8225
20100915	75.8092	75.8092	75.8092	75.8092	82.6592	64.3017
20100916	70.5933	70.5933	70.5933	78.965	83.3008	65.1625
20100917	71.0358	71.0358	70.9458	80.2542	146.174	71.0358
20100918	66.5142	66.5142	66.5142	79.1642	141.248	66.5142
20100919	51.1058	51.1058	51.1058	64.1283	92.22	51.1058
20100920	64.1658	64.1658	64.1658	121.967	92.4733	64.1658
20100921	67.1033	67.1033	66.9692	96.5	133.532	67.1033
20100922	83.255	83.255	83.2525	90.2958	90.1692	78.865
20100923	67.2467	67.2467	67.2467	67.4133	120.608	67.2467
20100924	68.155	68.155	68.155	68.155	84.7967	68.155
20100925	67.7742	67.7742	67.7742	67.7742	112.98	67.7742
20100926	57.3483	57.3483	57.3483	57.3483	81.1733	57.3483
20100927	67.205	67.205	67.205	67.205	115.962	52.4575
20100928	69.0258	69.0258	69.0258	69.0258	108.383	57.4458
20100929	64.1892	64.1892	64.1892	97.4458	82.5483	60.3925
20100930	69.0275	69.0275	68.8608	83.1867	128.332	55.8042
20101001	66.7358	66.7358	64.9433	69.9533	106.944	57.7517
20101002	72.5858	72.5858	63.3083	82.9292	111.8	68.3042
20101003	55.7925	55.7925	55.7925	58.5425	78.9725	52.4442
20101004	91.2833	91.2833	68.2958	93.3667	94.0458	91.2833
20101005	76.8867	76.8867	65.3683	82.205	96.99	76.8867
20101006	93.8333	93.8333	93.8333	119.665	90.3442	92.8417
20101007	68.2175	68.2175	67.855	87.5958	87.3317	68.2175
20101008	69.6392	69.6392	69.6392	76.5792	86.3392	69.6392
20101009	65.4583	65.4583	64.0133	67.5017	82.6	65.4583
20101010	51.5242	51.5242	51.5242	51.5242	78.2758	51.5242
20101011	73.7717	73.7717	64.6475	73.7717	86.3875	72.4367
20101012	74.8175	74.8175	74.8175	69.5217	115.12	66.5067
20101013	66.7108	66.7108	66.7108	66.7108	105.963	65.3958
20101014	66.7375	66.7375	66.7375	66.7375	105.051	64.2733
20101015	66.49	66.49	66.49	66.49	116.32	66.49
20101016	60.3592	60.3592	60.3592	60.3592	97.0825	60.3592
20101017	60.0917	60.0917	60.0917	60.0917	82.385	60.0917
20101018	89.075	75.39	89.075	89.075	206.5	75.39
20101019	75.1192	58.3117	75.1192	105.647	226.119	56.6975
20101020	88.3933	82.46	88.3933	93.1775	166.396	68.4817
20101021	87.9675	81.795	87.9675	81.795	187.228	80.9383
20101022	81.2467	71.7875	81.2467	71.7875	197.556	63.3158
20101023	64.3125	64.3125	64.3125	69.8742	170.157	64.3125
20101024	57.31	57.31	57.31	57.31	160.674	54.1
20101025	74.23	73.0225	74.23	73.0225	83.595	73.0225
20101026	79.6242	75.845	79.6242	75.845	82.5558	75.7083
20101027	80.8267	68.6158	80.8267	68.6158	87.2675	61.93
20101028	74.8492	71.7692	74.8492	74.2717	83.1742	64.9733
20101029	68.9117	68.2575	68.9117	86.0458	88.6342	62.7608
20101030	83.9417	83.9417	83.9417	83.9417	82.8492	70.7575
20101031	60.4933	57.3442	60.4933	57.3442	58.355	54.55
20101101	51.0425	52.5717	51.0425	52.5717	46.21	52.5717
20101102	126.001	116.581	126.001	116.581	87.8783	63.9042
20101103	67.49	66.0692	67.49	66.0692	75.0633	53.9533
20101104	69.9958	69.7233	63.4092	69.7233	91.2742	62.9683
20101105	66.1425	66.1425	66.1425	66.1425	101.464	65.7917
20101106	63.5225	65.2917	63.5225	65.2917	84.6725	65.2917
20101107	59.3258	59.3258	59.3258	59.3258	70.0833	59.3258
20101108	71.6675	71.6675	71.6675	71.6675	77.4842	59.0033
20101109	70.0542	70.0542	70.0542	70.0542	79.4733	66.7325
20101110	67.1158	67.1158	67.1158	67.1158	93.135	53.4483
20101111	65.9167	65.9167	65.9167	65.9167	84.1383	60.5133
20101112	65.6692	65.6692	65.6692	65.6692	93.1408	59.9267
20101113	63.1292	63.1292	63.1292	65.73	92.8367	56.3783
20101114	64.195	64.195	64.195	64.195	81.0125	57.1058
20101115	67.53	67.53	67.53	70.7708	94.2925	63.73
20101116	68.9683	68.9683	68.9683	68.9683	94.2533	61.915
20101117	70.0142	70.0142	68.8475	70.0142	91.455	64.4258
20101118	66.9258	66.9258	66.9258	72.4883	101.487	55.8017
20101119	75.145	75.145	75.145	77.1392	102.456	68.4717
20101120	64.4383	64.4383	64.4383	65.6625	101.198	64.4383
20101121	64.0725	64.0725	64.0725	64.0725	85.4717	64.0725
20101122	74.0475	74.0475	74.0475	75.2975	83.5842	43.0875
20101123	75.7425	75.7425	75.7425	75.7425	67.125	50.5175
20101124	74.4608	74.4608	74.4608	74.8775	77.8625	50.0317
20101125	75.0608	75.0608	75.0608	75.0608	93.3367	48.23
20101126	77.7133	77.7133	77.7133	79.23	97.4558	58.0217
20101127	64.1625	64.1625	64.1625	64.9225	114.956	64.1625
20101128	60.3092	60.3092	60.3092	77.2617	78.3975	60.3092
20101129	76.2158	76.2158	76.2158	115.537	93.8558	60.185
20101130	76.9175	76.9175	76.9175	121.623	82.23	54.2242
20101201	78.3558	78.3558	78.3558	79.7667	94.93	61.155
20101202	76.4008	76.4008	78.1433	112.518	97.0558	49.1033
20101203	77.3925	76.0558	77.8925	110.065	104.667	45.9467
20101204	71.6367	71.2983	71.6367	71.3083	95.0908	70.3267
20101205	63.925	63.925	63.925	94.7333	94.6558	63.925
20101206	72.1492	72.1492	72.1492	139.671	132.23	54.9358
20101207	81.975	81.975	81.975	131.873	94.4542	58.4533
20101208	70.4025	69.2025	71.1558	81.4058	47.2267	56.1767
20101209	73	71.1017	73	122.481	80.3925	57.1417
20101210	68.65	68.0292	68.65	160.584	94.3558	56.5033
20101211	61.7758	61.7758	61.7758	164.206	123.436	61.7758
20101212	63.5242	63.5242	63.5242	105.008	92.1842	63.5242
20101213	85.3025	85.3025	85.3025	122.59	108.866	72.5275
20101214	86.0775	86.0775	86.0775	120.009	109.842	70.0042
20101215	87.66	87.66	87.66	121.712	101.983	63.8025
20101216	81.6817	81.6817	81.6817	113.483	95.0242	64.3717
20101217	80.7325	80.2158	80.7325	81.4467	95.3608	70.6683
20101218	69.2008	69.2008	69.2008	69.2008	110.767	69.2008
20101219	65.0383	65.0383	65.0383	65.0917	101.723	65.0383
20101220	68.4183	68.4183	68.4183	117.36	102.497	67.42
20101221	72.515	72.515	72.515	78.6117	99.0833	68.8725
20101222	69.3217	69.3217	69.3217	69.3217	92.625	67.4417
20101223	62.0217	62.0217	62.0217	62.0217	93.0758	62.0217
20101224	68.0167	68.0167	68.0167	68.0167	89.9	66.8508
20101225	58.2142	58.2142	58.2142	58.2142	75.355	58.2142
20101226	65.1708	65.1708	65.1708	65.1708	91.835	65.1708
20101227	66.295	79.2875	66.295	79.2875	102.517	79.2875
20101228	65.4958	65.4958	65.4958	65.4958	102.89	64.9808
20101229	62.5917	62.5917	62.5917	71.81	103.692	61.515
20101230	63.5567	63.5567	63.5567	63.5567	94.56	63.5567
20101231	53.9433	53.9433	53.9433	57.86	101.669	53.9433
